# Supplementary material for: RNA-Seq, physiological, and biochemical analysis of burley tobacco response to nitrogen deficiency
Source: Sci Rep. 2021 Aug 19;11:16802. doi: 10.1038/s41598-021-93363-w (PMC8376900; doi:10.1038/s41598-021-93363-w)
Supplement: Supplementary file 1 — Supplementary Information 1. [file 41598_2021_93363_MOESM1_ESM.xlsx]

## Sheet: manuscript information
title	RNA-Seq, physiological and biochemical analysis of burley tobacco response to nitrogen deficiency
author list	Li Yafei	Chang Dong	Zhang Xiang	Shi Hongzhi	Yang Huijuan

## Sheet: genes
id	Ns_TN90	Ns_TN86	Nd_TN90	Nd_TN86	NR.id.and.Des
TCONS_00036733	15.5573	8.78618	0.97437	0.47102	gi|366984554|gb|AEX09186.1|plastid terpineol synthase, partial [Nicotiana langsdorffii]
TCONS_00101511	1.12247	0.257921	0.0540273	9.83622e-14	gi|1025323774|ref|XP_016504543.1|PREDICTED: (-)-germacrene D synthase-like [Nicotiana tabacum]
TCONS_00075175	0.41659	0.293458	3.91583	2.03598	gi|697139571|ref|XP_009623875.1|PREDICTED: (-)-germacrene D synthase-like [Nicotiana tomentosiformis]
TCONS_00079152	4.59382e-06	2.47768e-09	0.379687	0.128012	gi|697133076|ref|XP_009620590.1|PREDICTED: short-chain dehydrogenase/reductase 2b-like isoform X1 [Nicotiana tomentosiformis]
TCONS_00107329	0.0517523	0.0573327	0.996607	0.570451	gi|1083858665|ref|XP_018625566.1|PREDICTED: (6-4)DNA photolyase isoform X1 [Nicotiana tomentosiformis]
TCONS_00025675	0.826409	0.234368	0.0324507	0	gi|1102289183|gb|OIT35609.1|germacrene c synthase [Nicotiana attenuata]
TCONS_00072298	57.1923	45.6542	160.291	92.049	gi|700584062|ref|NP_001289493.1|germacrene C synthase-like [Nicotiana sylvestris]
TCONS_00083430	57.4983	43.7134	165.384	88.4242	gi|298569861|gb|ADI87446.1|cembratrienol synthase 2a [Nicotiana sylvestris]
TCONS_00074764	0.224679	0.190712	1.82807	0.768796	gi|698449785|ref|XP_009774637.1|PREDICTED: (S)-ureidoglycine aminohydrolase isoform X1 [Nicotiana sylvestris]
TCONS_00074761	1.65843e-06	0.347635	0.89995	1.1644	gi|698449785|ref|XP_009774637.1|PREDICTED: (S)-ureidoglycine aminohydrolase isoform X1 [Nicotiana sylvestris]
TCONS_00054232	1.27475	0.453078	2.45852	2.22827	0
TCONS_00120327	2.93197	3.2328	1.47629	0.67046	gi|1083864856|ref|XP_018626765.1|PREDICTED: 2-carboxy-1,4-naphthoquinone phytyltransferase, chloroplastic [Nicotiana tomentosiformis]
TCONS_00120332	12.8695	8.31411	5.63349	2.24784	gi|1083864856|ref|XP_018626765.1|PREDICTED: 2-carboxy-1,4-naphthoquinone phytyltransferase, chloroplastic [Nicotiana tomentosiformis]
TCONS_00120325	7.33569	7.21825	4.80599	3.11188	gi|1083864856|ref|XP_018626765.1|PREDICTED: 2-carboxy-1,4-naphthoquinone phytyltransferase, chloroplastic [Nicotiana tomentosiformis]
TCONS_00120328	4.77722	4.17857	1.54005	1.55935	gi|1083864856|ref|XP_018626765.1|PREDICTED: 2-carboxy-1,4-naphthoquinone phytyltransferase, chloroplastic [Nicotiana tomentosiformis]
TCONS_00120348	84.8304	74.1601	50.181	31.6098	gi|1083864856|ref|XP_018626765.1|PREDICTED: 2-carboxy-1,4-naphthoquinone phytyltransferase, chloroplastic [Nicotiana tomentosiformis]
TCONS_00120326	5.6613	4.40121	2.00056	1.44277	gi|1083864856|ref|XP_018626765.1|PREDICTED: 2-carboxy-1,4-naphthoquinone phytyltransferase, chloroplastic [Nicotiana tomentosiformis]
TCONS_00130908	1.59264	1.65244	6.04558	5.51258	gi|698531985|ref|XP_009762817.1|PREDICTED: protein LE25-like [Nicotiana sylvestris]
TCONS_00077401	0.0610499	0.0375182	1.18018	0.405018	gi|1025347472|ref|XP_016509822.1|PREDICTED: secologanin synthase-like [Nicotiana tabacum]
TCONS_00084647	1.19712	0.782461	0.436408	0.284432	gi|75311736|sp|Q9LZU5.1|KN5D_ARATHRecName: Full=Kinesin-like protein KIN-5D
TCONS_00064827	0.100372	0.23739	0.013033	0.0168734	gi|75311736|sp|Q9LZU5.1|KN5D_ARATHRecName: Full=Kinesin-like protein KIN-5D
TCONS_00111880	0.00016149	0.0115881	0.10505	0.325474	gi|1025222604|ref|XP_016482530.1|PREDICTED: 125 kDa kinesin-related protein-like isoform X2 [Nicotiana tabacum]
TCONS_00016919	1.22153	1.13859	0.840019	0.502327	gi|75311736|sp|Q9LZU5.1|KN5D_ARATHRecName: Full=Kinesin-like protein KIN-5D
TCONS_00077416	93.9725	81.4491	6.59285	10.2222	gi|1025309857|ref|XP_016501570.1|PREDICTED: 14 kDa proline-rich protein DC2.15-like [Nicotiana tabacum]
TCONS_00059007	741.746	639.434	407.937	207.537	gi|1025095207|ref|XP_016458079.1|PREDICTED: 14 kDa proline-rich protein DC2.15-like [Nicotiana tabacum]
TCONS_00067650	1.00361	0.588823	2.44854	2.46778	gi|2689479|gb|AAC49894.1|14-3-3 isoform e [Nicotiana tabacum]
TCONS_00008752	3.18417e-09	8.33923e-09	0.333442	0.0673647	gi|1109292470|ref|XP_019170856.1|PREDICTED: probable methyltransferase PMT5 [Ipomoea nil]
TCONS_00039375	0.0213473	0.144181	0.522778	1.28876	gi|698490410|ref|XP_009791699.1|PREDICTED: 15-cis-zeta-carotene isomerase, chloroplastic [Nicotiana sylvestris]
TCONS_00039374	0.550624	0.15684	0.0666345	0.0107238	gi|698490410|ref|XP_009791699.1|PREDICTED: 15-cis-zeta-carotene isomerase, chloroplastic [Nicotiana sylvestris]
TCONS_00055559	0.53275	0.361936	0.0256666	5.37354e-79	gi|1025181360|ref|XP_016472898.1|PREDICTED: 17.3 kDa class II heat shock protein-like [Nicotiana tabacum]
TCONS_00043798	30.7585	22.1699	49.8372	87.4726	gi|698456063|ref|XP_009780532.1|PREDICTED: 18.1 kDa class I heat shock protein-like [Nicotiana sylvestris]
TCONS_00130060	50.1209	24.4985	84.0928	272.482	gi|1025259752|ref|XP_016490814.1|PREDICTED: 18.1 kDa class I heat shock protein-like [Nicotiana tabacum]
TCONS_00033289	0.0412154	0.0122288	0.884618	0.238809	gi|698478674|ref|XP_009786480.1|PREDICTED: 1-aminocyclopropane-1-carboxylate oxidase-like isoform X1 [Nicotiana sylvestris]
TCONS_00033283	0.250898	6.03664e-16	0.985477	1.87524	gi|1025145604|ref|XP_016467138.1|PREDICTED: 1-aminocyclopropane-1-carboxylate oxidase 5-like [Nicotiana tabacum]
TCONS_00033282	0.32585	0.203423	1.17906	4.38164	gi|698478681|ref|XP_009786483.1|PREDICTED: 1-aminocyclopropane-1-carboxylate oxidase 5-like [Nicotiana sylvestris]
TCONS_00069929	2.98917	1.52193	0.570492	0.11063	gi|698526776|ref|XP_009760229.1|PREDICTED: flavonol synthase/flavanone 3-hydroxylase-like [Nicotiana sylvestris]
TCONS_00113424	11.1356	13.772	32.1543	48.3031	gi|1025008155|ref|XP_016453365.1|PREDICTED: 1-aminocyclopropane-1-carboxylate oxidase-like [Nicotiana tabacum]
TCONS_00111817	8.41613	10.3615	37.2501	83.4205	gi|698461692|ref|XP_009781832.1|PREDICTED: 1-aminocyclopropane-1-carboxylate oxidase [Nicotiana sylvestris]
TCONS_00015080	0.330276	1.07836	2.42664	5.72799	gi|1025383933|ref|XP_016433402.1|PREDICTED: 1-aminocyclopropane-1-carboxylate oxidase-like [Nicotiana tabacum]
TCONS_00015081	3.38031	4.0163	11.6313	33.6938	gi|1025383933|ref|XP_016433402.1|PREDICTED: 1-aminocyclopropane-1-carboxylate oxidase-like [Nicotiana tabacum]
TCONS_00008226	1.04637	1.8804	3.67016	6.00245	gi|697144635|ref|XP_009626433.1|PREDICTED: 1-aminocyclopropane-1-carboxylate synthase-like [Nicotiana tomentosiformis]
TCONS_00099574	8.75816	8.87697	22.8213	26.1285	gi|1025167558|ref|XP_016470268.1|PREDICTED: 1-aminocyclopropane-1-carboxylate synthase-like [Nicotiana tabacum]
TCONS_00069707	0.119231	0.123355	0.424478	0.691149	gi|460379561|ref|XP_004235530.1|PREDICTED: 1-phosphatidylinositol-3-phosphate 5-kinase FAB1B-like isoform X2 [Solanum lycopersicum]
TCONS_00110459	0.00996993	5.70431e-07	0.257592	0.295028	gi|1025284029|ref|XP_016495701.1|PREDICTED: 2,3-bisphosphoglycerate-dependent phosphoglycerate mutase-like isoform X1 [Nicotiana tabacum]
TCONS_00086353	14.7105	19.8002	4.86728	2.43648	gi|1025247758|ref|XP_016488278.1|PREDICTED: 21 kDa protein-like [Nicotiana tabacum]
TCONS_00087960	0.00173065	0.0146318	0.644043	0.472733	gi|1025218345|ref|XP_016481460.1|PREDICTED: 17.5 kDa class I heat shock protein-like isoform X2 [Nicotiana tabacum]
TCONS_00089489	1.40525	1.20974	3.6978	5.53845	gi|1025410977|ref|XP_016439540.1|PREDICTED: 24-methylenesterol C-methyltransferase 2-like [Nicotiana tabacum]
TCONS_00034996	0.202925	0.501717	0.852575	2.18772	gi|1025316561|ref|XP_016503247.1|PREDICTED: 24-methylenesterol C-methyltransferase 2-like [Nicotiana tabacum]
TCONS_00097094	0.902667	0.728138	1.74632	3.6547	gi|1025167753|ref|XP_016470294.1|PREDICTED: 25.3 kDa vesicle transport protein-like [Nicotiana tabacum]
TCONS_00113648	3.54096	0.0517912	6.63825	4.79787	gi|1025040144|ref|XP_016444936.1|PREDICTED: 26S protease regulatory subunit 6B homolog [Nicotiana tabacum]
TCONS_00115540	17.6433	18.4826	14.194	7.0339	gi|697161508|ref|XP_009589536.1|PREDICTED: 28 kDa ribonucleoprotein, chloroplastic [Nicotiana tomentosiformis]
TCONS_00064737	4.02228	3.40472	2.44081	1.61664	gi|1025118452|ref|XP_016462728.1|PREDICTED: 28 kDa ribonucleoprotein, chloroplastic-like [Nicotiana tabacum]
TCONS_00107168	1.67275	0.250152	4.41684	5.39269	gi|444302246|pdb|4HFJ|AChain A, X-ray Crystal Structure Of A Double Bond Reductase From Nicotiana Tabacum
TCONS_00011177	4.00836	1.87079	5.25693	12.5602	gi|397568452|gb|EJK46144.1|hypothetical protein THAOC_35205, partial [Thalassiosira oceanica]
TCONS_00021092	46.2115	32.0783	22.622	17.6359	gi|697114998|ref|XP_009611421.1|PREDICTED: 2-Cys peroxiredoxin BAS1, chloroplastic-like [Nicotiana tomentosiformis]
TCONS_00021093	494.837	424.817	331.951	183.082	gi|697114998|ref|XP_009611421.1|PREDICTED: 2-Cys peroxiredoxin BAS1, chloroplastic-like [Nicotiana tomentosiformis]
TCONS_00052061	17.5381	10.7211	7.21816	6.15142	gi|698541875|ref|XP_009766233.1|PREDICTED: 2-Cys peroxiredoxin BAS1, chloroplastic [Nicotiana sylvestris]
TCONS_00052062	764.261	623.016	532.183	263.565	gi|698541875|ref|XP_009766233.1|PREDICTED: 2-Cys peroxiredoxin BAS1, chloroplastic [Nicotiana sylvestris]
TCONS_00047897	0.956056	1.42356	2.20386	5.07355	gi|1025193210|ref|XP_016475664.1|PREDICTED: 2-dehydro-3-deoxyphosphooctonate aldolase 1-like [Nicotiana tabacum]
TCONS_00090813	3.19142	4.58337	8.21293	10.6696	gi|698524501|ref|XP_009759059.1|PREDICTED: 2-hydroxyacyl-CoA lyase [Nicotiana sylvestris]
TCONS_00111765	3.17112	2.5245	6.72345	8.17333	gi|1025210619|ref|XP_016479472.1|PREDICTED: 2-isopropylmalate synthase A-like, partial [Nicotiana tabacum]
TCONS_00135305	123.479	96.0815	60.9763	31.2655	gi|39598908|gb|AAR28998.1|CMV 1a interacting protein 1 [Nicotiana tabacum]
TCONS_00123905	4.49136	7.99353	1.78962	3.50542	gi|1025388755|ref|XP_016434623.1|PREDICTED: 2-methyl-6-phytyl-1,4-hydroquinone methyltransferase, chloroplastic-like [Nicotiana tabacum]
TCONS_00045265	208.956	140.25	112.428	75.8052	gi|1025390835|ref|XP_016435133.1|PREDICTED: 2-methylene-furan-3-one reductase [Nicotiana tabacum]
TCONS_00108939	0.00315708	0.00107813	0.533098	0.956243	gi|1025359211|ref|XP_016512275.1|PREDICTED: 2-oxoglutarate dehydrogenase, mitochondrial-like, partial [Nicotiana tabacum]
TCONS_00011308	2.3116	3.586	9.90131	22.4042	gi|1025235416|ref|XP_016485228.1|PREDICTED: 2-oxoisovalerate dehydrogenase subunit alpha 1, mitochondrial-like isoform X2 [Nicotiana tabacum]
TCONS_00001496	0.777188	0.307187	0.253571	0.0724028	gi|1025159962|ref|XP_016469055.1|PREDICTED: 2-succinylbenzoate--CoA ligase, chloroplastic/peroxisomal-like isoform X1 [Nicotiana tabacum]
TCONS_00026702	49.0073	54.6671	30.4675	27.7525	gi|1025408914|ref|XP_016439014.1|PREDICTED: cytochrome P450 93A3-like [Nicotiana tabacum]
TCONS_00011837	0.68467	0.762081	0.422169	0.312241	gi|1025241048|ref|XP_016486620.1|PREDICTED: uncharacterized protein LOC107806861 [Nicotiana tabacum]
TCONS_00054718	66.2169	62.3726	38.3775	21.402	gi|1025197763|ref|XP_016476267.1|PREDICTED: 30S ribosomal protein 2, chloroplastic-like [Nicotiana tabacum]
TCONS_00134982	2.09781	1.56155	1.47547	0.548212	gi|1025034937|ref|XP_016443639.1|PREDICTED: 30S ribosomal protein S1 homolog A-like [Nicotiana tabacum]
TCONS_00021633	0.889928	2.04674	0.592453	0.599787	gi|1025274371|ref|XP_016492909.1|PREDICTED: 30S ribosomal protein S20, chloroplastic-like isoform X1 [Nicotiana tabacum]
TCONS_00044282	223.494	189.786	157.775	87.2499	gi|1025018283|ref|XP_016442032.1|PREDICTED: uncharacterized protein LOC107767513 [Nicotiana tabacum]
TCONS_00127067	0.00331118	0.108866	1.16694	0.427588	gi|698492634|ref|XP_009792642.1|PREDICTED: 3beta-hydroxysteroid-dehydrogenase/decarboxylase isoform 2 [Nicotiana sylvestris]
TCONS_00127068	0.00038157	0.0057406	0.346442	0.082709	gi|1025295111|ref|XP_016498491.1|PREDICTED: 3beta-hydroxysteroid-dehydrogenase/decarboxylase-like [Nicotiana tabacum]
TCONS_00072763	0.00183745	1.903e-09	0.752103	0.218649	gi|1025031629|ref|XP_016442815.1|PREDICTED: 3-dehydroquinate synthase homolog [Nicotiana tabacum]
TCONS_00043107	1.71765	1.34869	5.79418	5.39849	gi|698425771|ref|XP_009785805.1|PREDICTED: 3-hydroxy-3-methylglutaryl-coenzyme A reductase 1-like [Nicotiana sylvestris]
TCONS_00035333	0.791129	0.726557	2.77995	6.63784	gi|1027854602|ref|NP_001313213.1|3-hydroxy-3-methylglutaryl-coenzyme A reductase 1-like [Nicotiana tabacum]
TCONS_00017409	0.000168796	0.00412246	0.102236	0.382777	gi|697141188|ref|XP_009624703.1|PREDICTED: uncharacterized protein LOC104115719 isoform X1 [Nicotiana tomentosiformis]
TCONS_00015381	1.72758	1.9073	0.722936	1.30376	gi|698574511|ref|XP_009775678.1|PREDICTED: 3-hydroxyisobutyryl-CoA hydrolase 1-like isoform X1 [Nicotiana sylvestris]
TCONS_00041380	1.52344	1.4339	0.678894	0.101937	gi|1025327656|ref|XP_016505446.1|PREDICTED: 3-hydroxyisobutyryl-CoA hydrolase-like protein 3, mitochondrial isoform X1 [Nicotiana tabacum]
TCONS_00041379	0.115911	0.0104071	0.658963	0.334065	gi|1025327660|ref|XP_016505447.1|PREDICTED: 3-hydroxyisobutyryl-CoA hydrolase-like protein 3, mitochondrial isoform X2 [Nicotiana tabacum]
TCONS_00073559	1.56857e-05	7.23839e-06	1.93658	0.30993	gi|1025252868|ref|XP_016489537.1|PREDICTED: 3-hydroxyisobutyryl-CoA hydrolase-like protein 3, mitochondrial [Nicotiana tabacum]
TCONS_00009572	0.258929	0.400642	1.5021	2.25832	gi|1025072558|ref|XP_016452416.1|PREDICTED: 3-hydroxyisobutyryl-CoA hydrolase-like protein 5 [Nicotiana tabacum]
TCONS_00135945	1.48642	0.762373	3.88718	2.8702	gi|1025137578|ref|XP_016465803.1|PREDICTED: 3-isopropylmalate dehydratase large subunit-like [Nicotiana tabacum]
TCONS_00020152	0.0691793	0.0457084	0.795095	0.227303	gi|698520249|ref|XP_009804995.1|PREDICTED: 3-isopropylmalate dehydratase large subunit-like [Nicotiana sylvestris]
TCONS_00070890	0.050428	0.00567249	2.36122	0.777088	gi|1025170885|ref|XP_016470840.1|PREDICTED: 3-ketoacyl-CoA synthase 11-like [Nicotiana tabacum]
TCONS_00070889	11.677	15.2103	47.0375	88.4265	gi|1025170885|ref|XP_016470840.1|PREDICTED: 3-ketoacyl-CoA synthase 11-like [Nicotiana tabacum]
TCONS_00045150	5.65489	10.514	22.7356	46.369	gi|1025087347|ref|XP_016456107.1|PREDICTED: 3-ketoacyl-CoA synthase 11-like [Nicotiana tabacum]
TCONS_00108595	1.563	1.95955	3.87325	5.21995	gi|1025310473|ref|XP_016501723.1|PREDICTED: 3-ketoacyl-CoA synthase 11-like [Nicotiana tabacum]
TCONS_00073177	0.0405565	0.0517288	0.304498	0.431635	gi|1025113763|ref|XP_016461969.1|PREDICTED: 3-ketoacyl-CoA synthase 11-like [Nicotiana tabacum]
TCONS_00107916	1.42947	1.70297	4.79187	3.27022	gi|1025088420|ref|XP_016456368.1|PREDICTED: 3-ketoacyl-CoA synthase 20-like [Nicotiana tabacum]
TCONS_00036322	5.13594	4.08395	10.6626	11.9796	gi|1025051459|ref|XP_016447711.1|PREDICTED: 3-ketodihydrosphingosine reductase-like [Nicotiana tabacum]
TCONS_00125012	1.4033e-09	0.0675031	0.564626	0.349105	gi|698499145|ref|XP_009795420.1|PREDICTED: 3-oxoacyl-[acyl-carrier-protein] synthase 3 A, chloroplastic-like isoform X1 [Nicotiana sylvestris]
TCONS_00089479	0.650624	0.841276	2.04232	1.94143	gi|697096418|ref|XP_009616337.1|PREDICTED: 3-oxoacyl-[acyl-carrier-protein] synthase 3 A, chloroplastic-like [Nicotiana tomentosiformis]
TCONS_00098851	0.062239	0.0129961	0.606521	0.40135	gi|661897893|emb|CDO97860.1|unnamed protein product [Coffea canephora]
TCONS_00109438	0.136005	0.114325	0.000993311	0.000838084	gi|1025038384|ref|XP_016444488.1|PREDICTED: 4-coumarate--CoA ligase 2-like [Nicotiana tabacum]
TCONS_00120899	0.00284474	0.00288084	0.133735	0.665729	gi|1025134454|ref|XP_016465313.1|PREDICTED: uncharacterized protein LOC107788171 isoform X1 [Nicotiana tabacum]
TCONS_00120902	0.000651311	0.827824	0.00659496	0.00128791	gi|698489888|ref|XP_009791467.1|PREDICTED: uncharacterized protein LOC104238715 isoform X2 [Nicotiana sylvestris]
TCONS_00022001	0.32514	0.000447328	1.12449	0.51925	gi|1083893471|ref|XP_018631667.1|PREDICTED: uncharacterized protein LOC104111675 isoform X1 [Nicotiana tomentosiformis]
TCONS_00123838	0.937526	1.0507	1.51347	3.91893	gi|1025393941|ref|XP_016435918.1|PREDICTED: uncharacterized protein LOC107762107 [Nicotiana tabacum]
TCONS_00000601	12.2043	12.2493	5.22926	3.66033	gi|1025383324|ref|XP_016446739.1|PREDICTED: 50S ribosomal protein L24, chloroplastic-like [Nicotiana tabacum]
TCONS_00127623	245.954	312.618	190.147	132.295	gi|1025059074|ref|XP_016449079.1|PREDICTED: 50S ribosomal protein L27, chloroplastic [Nicotiana tabacum]
TCONS_00029303	162.333	147.879	116.507	59.5169	gi|697138068|ref|XP_009623107.1|PREDICTED: 50S ribosomal protein L35, chloroplastic [Nicotiana tomentosiformis]
TCONS_00029304	162.333	147.879	116.507	59.5169	gi|697138068|ref|XP_009623107.1|PREDICTED: 50S ribosomal protein L35, chloroplastic [Nicotiana tomentosiformis]
TCONS_00057440	134.822	109.244	93.3174	51.6213	gi|697187057|ref|XP_009602569.1|PREDICTED: 50S ribosomal protein L4, chloroplastic isoform X1 [Nicotiana tomentosiformis]
TCONS_00100427	0.278552	0.000370029	0.419104	0.864129	gi|1025382374|ref|XP_016444510.1|PREDICTED: 5-methylthioadenosine/S-adenosylhomocysteine deaminase-like isoform X1 [Nicotiana tabacum]
TCONS_00127846	4.65182e-17	0.261341	1.43598	2.08867	gi|1025337410|ref|XP_016507332.1|PREDICTED: 5-epiaristolochene 1,3-dihydroxylase-like isoform X1 [Nicotiana tabacum]
TCONS_00109952	7.04061	36.0361	94.827	218.313	gi|1025183006|ref|XP_016473318.1|PREDICTED: 5-epiaristolochene 1,3-dihydroxylase-like [Nicotiana tabacum]
TCONS_00121739	7.79107	35.302	96.2453	224.52	gi|698513891|ref|XP_009801864.1|PREDICTED: LOW QUALITY PROTEIN: 5-epiaristolochene 1,3-dihydroxylase-like [Nicotiana sylvestris]
TCONS_00121741	9.26276	29.5084	76.1496	179.481	gi|1025378639|ref|XP_016432633.1|PREDICTED: 5-epiaristolochene 1,3-dihydroxylase [Nicotiana tabacum]
TCONS_00053809	3.17383	29.6527	61.1249	156.639	gi|85068682|gb|ABC69421.1|CYP71D20v2 [Nicotiana tabacum]
TCONS_00063116	4.80343	13.259	40.8821	64.0548	gi|1025204719|ref|XP_016478003.1|PREDICTED: 5-epi-aristolochene synthase 3 [Nicotiana tabacum]
TCONS_00058119	0.54789	1.59234	3.78107	5.42514	gi|1083855001|ref|XP_018624872.1|PREDICTED: vetispiradiene synthase 3-like [Nicotiana tomentosiformis]
TCONS_00123534	0.145825	0.554401	3.61634	5.13865	gi|1025035943|ref|XP_016443889.1|PREDICTED: 5-epi-aristolochene synthase-like isoform X2 [Nicotiana tabacum]
TCONS_00129440	2.0394e-47	0.0707014	4.35446	1.80244	gi|1025204719|ref|XP_016478003.1|PREDICTED: 5-epi-aristolochene synthase 3 [Nicotiana tabacum]
TCONS_00023198	0.3685	0.68144	3.39803	5.72802	gi|157837029|pdb|5EAS|AChain A, 5-Epi-Aristolochene Synthase From Nicotiana Tabacum
TCONS_00023197	2.44987	5.66629	21.241	27.3437	gi|157837029|pdb|5EAS|AChain A, 5-Epi-Aristolochene Synthase From Nicotiana Tabacum
TCONS_00123535	0.628441	2.98691	8.10461	18.3715	gi|697172999|ref|XP_009595428.1|PREDICTED: 5-epi-aristolochene synthase isoform X1 [Nicotiana tomentosiformis]
TCONS_00118077	1.66573	7.422	18.1056	24.0242	gi|1025319566|ref|XP_016503461.1|PREDICTED: LOW QUALITY PROTEIN: 5-epi-aristolochene synthase-like [Nicotiana tabacum]
TCONS_00130403	1.77522	4.68674	12.8006	17.0954	gi|698560924|ref|XP_009771989.1|PREDICTED: 5-epi-aristolochene synthase-like [Nicotiana sylvestris]
TCONS_00126975	0.0060925	0.065588	0.750691	0.545659	gi|1025386719|ref|XP_016434100.1|PREDICTED: 5-formyltetrahydrofolate cyclo-ligase, mitochondrial-like [Nicotiana tabacum]
TCONS_00117214	0.000727498	1.04342e-06	0.14167	0.241926	gi|1025386719|ref|XP_016434100.1|PREDICTED: 5-formyltetrahydrofolate cyclo-ligase, mitochondrial-like [Nicotiana tabacum]
TCONS_00007156	0.720122	0.540249	0.0354134	0.103946	gi|1025202453|ref|XP_016477422.1|PREDICTED: 5-methyltetrahydropteroyltriglutamate--homocysteine methyltransferase-like [Nicotiana tabacum]
TCONS_00064875	0.00587024	5.22639e-10	0.00847289	0.78766	gi|1025121435|ref|XP_016463205.1|PREDICTED: 5'-nucleotidase SurE-like isoform X2 [Nicotiana tabacum]
TCONS_00099883	0.321917	1.31068	0.265396	0.183348	gi|698463227|ref|XP_009782168.1|PREDICTED: 60S ribosomal protein L34 [Nicotiana sylvestris]
TCONS_00107140	3.20886	0.260234	0.0284068	1.70164e-12	gi|1025405327|ref|XP_016438102.1|PREDICTED: 60S ribosomal protein L5-like [Nicotiana tabacum]
TCONS_00052830	0.886497	1.45001	0.621585	0.267592	gi|460393830|ref|XP_004242511.1|PREDICTED: 6-phosphofructo-2-kinase/fructose-2,6-bisphosphatase isoform X1 [Solanum lycopersicum]
TCONS_00052826	0.174816	0.525827	1.11426	1.39304	gi|297745867|emb|CBI15923.3|unnamed protein product, partial [Vitis vinifera]
TCONS_00065855	0.842751	0.623248	0.253989	0.00287285	gi|1102285562|gb|OIT32502.1|udp-glycosyltransferase 85a2 [Nicotiana attenuata]
TCONS_00027002	0.406304	0.228606	2.354	0.883336	gi|1025339006|ref|XP_016507730.1|PREDICTED: 7-methylguanosine phosphate-specific 5'-nucleotidase-like isoform X3 [Nicotiana tabacum]
TCONS_00101098	0.294537	0.561494	0.0406184	4.071e-05	gi|697106326|ref|XP_009607004.1|PREDICTED: 8-amino-7-oxononanoate synthase-like [Nicotiana tomentosiformis]
TCONS_00101093	0.000673933	0.0264759	0.139273	0.398265	gi|697106326|ref|XP_009607004.1|PREDICTED: 8-amino-7-oxononanoate synthase-like [Nicotiana tomentosiformis]
TCONS_00001107	0.825597	0.747584	0.256805	0.189005	gi|697095193|ref|XP_009610155.1|PREDICTED: adenine DNA glycosylase [Nicotiana tomentosiformis]
TCONS_00087999	0.0352936	0.149737	0.381531	0.600667	gi|4741190|emb|CAB41856.1|ABC-type transport-like protein [Arabidopsis thaliana]
TCONS_00087996	0.103376	0.184164	0.402227	0.924863	gi|4741190|emb|CAB41856.1|ABC-type transport-like protein [Arabidopsis thaliana]
TCONS_00087997	2.09794	1.47967	1.27425	0.827097	gi|4741190|emb|CAB41856.1|ABC-type transport-like protein [Arabidopsis thaliana]
TCONS_00023924	0.0180372	0.0030968	0.222421	0.142906	gi|697150996|ref|XP_009629709.1|PREDICTED: ABC transporter A family member 7-like [Nicotiana tomentosiformis]
TCONS_00075388	0.0323653	0.267239	1.0595	0.433008	gi|1102279022|gb|OIT27356.1|abc transporter b family member 14 [Nicotiana attenuata]
TCONS_00004294	0.382731	0.410171	1.47288	2.00771	gi|697174687|ref|XP_009596277.1|PREDICTED: ABC transporter B family member 25-like [Nicotiana tomentosiformis]
TCONS_00105617	0.123165	0.163914	0.00226044	0.00799491	gi|697110097|ref|XP_009608916.1|PREDICTED: ABC transporter B family member 29, chloroplastic [Nicotiana tomentosiformis]
TCONS_00021378	0.331459	0.218253	1.37959	1.81424	gi|1025226314|ref|XP_016481107.1|PREDICTED: ABC transporter C family member 2-like [Nicotiana tabacum]
TCONS_00072455	0.0015029	0.0316818	5.92926	0.883242	gi|1025189959|ref|XP_016474933.1|PREDICTED: ABC transporter C family member 13 [Nicotiana tabacum]
TCONS_00028631	11.4288	12.8131	27.2571	36.2043	gi|15228832|ref|NP_191829.1|multidrug resistance-associated protein 10 [Arabidopsis thaliana]
TCONS_00097913	0.310935	0.368729	1.67573	1.4963	gi|15228832|ref|NP_191829.1|multidrug resistance-associated protein 10 [Arabidopsis thaliana]
TCONS_00097912	0.290234	0.35254	1.32568	1.05106	gi|15228832|ref|NP_191829.1|multidrug resistance-associated protein 10 [Arabidopsis thaliana]
TCONS_00108995	0.101386	0.297561	0.0334066	0.054575	gi|7076769|emb|CAB75931.1|multi resistance protein homolog [Arabidopsis thaliana]
TCONS_00014657	1.6699	1.38771	4.47836	4.16521	gi|698474965|ref|XP_009784909.1|PREDICTED: ABC transporter G family member 11-like isoform X1 [Nicotiana sylvestris]
TCONS_00008929	0.878462	0.382094	2.6662	1.57531	gi|697180254|ref|XP_009599105.1|PREDICTED: ABC transporter G family member 11-like, partial [Nicotiana tomentosiformis]
TCONS_00024423	0.0982155	0.053996	1.06734	0.523905	gi|1025155414|ref|XP_016468316.1|PREDICTED: ABC transporter G family member 21-like [Nicotiana tabacum]
TCONS_00111542	1.47662	1.16865	0.653998	0.754788	gi|62733722|gb|AAX95832.1|ABC transporter-like protein [Oryza sativa Japonica Group]
TCONS_00120606	0.132844	0.242647	0.95704	0.680412	gi|460409951|ref|XP_004250400.1|PREDICTED: ABC transporter G family member 25 [Solanum lycopersicum]
TCONS_00004578	0.985159	0.687041	1.94336	2.71521	gi|1025171065|ref|XP_016470873.1|PREDICTED: ABC transporter G family member 3-like isoform X2 [Nicotiana tabacum]
TCONS_00076965	0.713642	0.297193	0.112696	0.166919	gi|4056482|gb|AAC98048.1|putative ABC transporter [Arabidopsis thaliana]
TCONS_00079481	0.476003	0.677271	1.27344	2.71064	gi|698458653|ref|XP_009781106.1|PREDICTED: ABC transporter I family member 6, chloroplastic-like [Nicotiana sylvestris]
TCONS_00067735	0.359048	0.426493	6.02369e-05	0.171409	gi|698560987|ref|XP_009772003.1|PREDICTED: aberrant root formation protein 4 isoform X1 [Nicotiana sylvestris]
TCONS_00060313	15.1045	20.1903	108.992	181.268	gi|1025149221|ref|XP_016468954.1|PREDICTED: abscisic acid 8'-hydroxylase 1-like [Nicotiana tabacum]
TCONS_00012953	5.46344	10.9924	54.1602	118.532	gi|1025362423|ref|XP_016513066.1|PREDICTED: abscisic acid 8'-hydroxylase 1-like [Nicotiana tabacum]
TCONS_00016568	2.06396e-24	8.15665e-24	0.154728	0.337737	gi|1025229451|ref|XP_016483719.1|PREDICTED: abscisic acid 8'-hydroxylase 1-like [Nicotiana tabacum]
TCONS_00088618	0.635609	0.132707	1.23286	2.48165	gi|1025072562|ref|XP_016452417.1|PREDICTED: abscisic acid 8'-hydroxylase 1-like [Nicotiana tabacum]
TCONS_00123707	6.10408	6.99427	2.14349	0.861464	gi|1025230131|ref|XP_016483895.1|PREDICTED: abscisic acid 8'-hydroxylase 4-like [Nicotiana tabacum]
TCONS_00076162	8.00998	10.0915	18.3903	56.2491	gi|1025324778|ref|XP_016504745.1|PREDICTED: abscisic acid receptor PYL4-like [Nicotiana tabacum]
TCONS_00086285	33.2056	32.3315	21.1177	16.759	gi|698551890|ref|XP_009769460.1|PREDICTED: abscisic acid receptor PYL9-like [Nicotiana sylvestris]
TCONS_00008985	0.031479	0.202542	0.675124	1.55166	gi|1025186592|ref|XP_016474155.1|PREDICTED: abscisic acid receptor PYL9-like [Nicotiana tabacum]
TCONS_00054044	7.78077	7.77026	4.14432	4.32406	gi|697184174|ref|XP_009601112.1|PREDICTED: abscisic acid receptor PYR1-like [Nicotiana tomentosiformis]
TCONS_00087660	0.210715	0.328396	0.0318214	0.0152932	gi|698494803|ref|XP_009793574.1|PREDICTED: ABSCISIC ACID-INSENSITIVE 5-like protein 5 [Nicotiana sylvestris]
TCONS_00021244	1.71771	3.72201	5.33289	12.9564	gi|1025251047|ref|XP_016489086.1|PREDICTED: acetate/butyrate--CoA ligase AAE7, peroxisomal-like [Nicotiana tabacum]
TCONS_00069371	1.24373	1.87781	0.492516	0.322141	gi|1025034301|ref|XP_016443477.1|PREDICTED: GDSL esterase/lipase At1g28590-like [Nicotiana tabacum]
TCONS_00016986	0.449669	0.332796	1.4807	1.23095	gi|1083882760|ref|XP_018629466.1|PREDICTED: acetylajmalan esterase-like, partial [Nicotiana tomentosiformis]
TCONS_00066566	0.0450779	0.0536612	1.18182	0.456235	gi|572606|emb|CAA54683.1|acetyl-CoA carboxylase [Brassica napus]
TCONS_00063651	1.31719	0.932247	0.64852	0.527067	gi|572606|emb|CAA54683.1|acetyl-CoA carboxylase [Brassica napus]
TCONS_00023096	21.8165	13.754	43.3805	48.9782	gi|697165595|ref|XP_009591604.1|PREDICTED: acidic endochitinase P [Nicotiana tomentosiformis]
TCONS_00002241	1.71736	2.38713	10.6236	10.5266	gi|1025212220|ref|XP_016479883.1|PREDICTED: ACT domain-containing protein ACR10-like [Nicotiana tabacum]
TCONS_00015529	2.99939	2.808	9.58346	9.30612	gi|1025075584|ref|XP_016453195.1|PREDICTED: ACT domain-containing protein ACR10-like [Nicotiana tabacum]
TCONS_00025950	1.03991	1.64564	0.754211	0.171432	gi|1025218648|ref|XP_016481536.1|PREDICTED: ACT domain-containing protein ACR3 [Nicotiana tabacum]
TCONS_00036445	0.132082	0.0529439	0.438918	1.04592	gi|697146457|ref|XP_009627377.1|PREDICTED: ACT domain-containing protein ACR4-like isoform X1 [Nicotiana tomentosiformis]
TCONS_00124966	0.616623	1.25455	2.41891	4.81804	gi|698471334|ref|XP_009784019.1|PREDICTED: uncharacterized protein LOC104232494 [Nicotiana sylvestris]
TCONS_00082187	0.661946	1.12322	4.68823	4.71272	gi|697118210|ref|XP_009613029.1|PREDICTED: ACT domain-containing protein ACR6 [Nicotiana tomentosiformis]
TCONS_00002232	1.34144	1.62114	4.25499	4.07218	gi|698475641|ref|XP_009785185.1|PREDICTED: uncharacterized protein LOC104233484 [Nicotiana sylvestris]
TCONS_00135629	0.8403	1.71326	2.42937	6.12777	gi|698581990|ref|XP_009777702.1|PREDICTED: actin-53 [Nicotiana sylvestris]
TCONS_00079627	1.62787	1.1829	1.0836	0.307931	gi|1025415908|ref|XP_016440928.1|PREDICTED: actin-related protein 3-like [Nicotiana tabacum]
TCONS_00119659	0.375905	0.74987	1.06843	2.05714	gi|1025354412|ref|XP_016511068.1|PREDICTED: uncharacterized protein LOC107828304, partial [Nicotiana tabacum]
TCONS_00059584	0.91175	1.22854	0.338458	0.246601	gi|698557135|ref|XP_009770940.1|PREDICTED: uncharacterized protein LOC104221569 isoform X5 [Nicotiana sylvestris]
TCONS_00110363	0.0367195	6.19362e-05	1.48126	0.175753	gi|1025171413|ref|XP_016470927.1|PREDICTED: uncharacterized protein LOC107793158 [Nicotiana tabacum]
TCONS_00030300	5.69325	3.43921	11.6882	11.5605	gi|697170643|ref|XP_009594243.1|PREDICTED: acyl carrier protein 2, mitochondrial-like [Nicotiana tomentosiformis]
TCONS_00086563	0.0578003	1.52669	2.09132	3.17186	gi|1025381953|ref|XP_016443557.1|PREDICTED: acyl-CoA-binding domain-containing protein 3-like isoform X2 [Nicotiana tabacum]
TCONS_00024405	0.000883839	0.0683901	0.528045	0.345084	gi|698502018|ref|XP_009796679.1|PREDICTED: acyl-coenzyme A thioesterase 9, mitochondrial-like [Nicotiana sylvestris]
TCONS_00095387	1.93998	1.1986	5.4174	3.35371	gi|1025148525|ref|XP_016467639.1|PREDICTED: acylsugar acyltransferase 3-like [Nicotiana tabacum]
TCONS_00031691	10.3166	7.31498	4.70265	4.64671	gi|1025110451|ref|XP_016461365.1|PREDICTED: adenine phosphoribosyltransferase 3-like [Nicotiana tabacum]
TCONS_00129665	11.9692	7.57892	4.79231	1.9978	gi|1025096308|ref|XP_016464043.1|PREDICTED: adenine phosphoribosyltransferase 3-like isoform X2 [Nicotiana tabacum]
TCONS_00084783	0.608371	0.657727	2.54455	1.4897	gi|1025185676|ref|XP_016473942.1|PREDICTED: adenine/guanine permease AZG1-like [Nicotiana tabacum]
TCONS_00014341	0.895279	0.208542	0.108681	0.0272826	gi|698585937|ref|XP_009778781.1|PREDICTED: adenylate isopentenyltransferase 3, chloroplastic-like [Nicotiana sylvestris]
TCONS_00122801	0.38202	0.0421795	0.869613	2.31473	gi|698493546|ref|XP_009793045.1|PREDICTED: probable adenylate kinase 6, chloroplastic [Nicotiana sylvestris]
TCONS_00081062	1.09694	0.545998	2.23922	3.10124	gi|697181007|ref|XP_009599487.1|PREDICTED: adenylyl-sulfate kinase 3-like [Nicotiana tomentosiformis]
TCONS_00011174	0.169718	0.150584	1.05564	0.663295	gi|698503435|ref|XP_009797311.1|PREDICTED: adenylyl-sulfate kinase 3-like [Nicotiana sylvestris]
TCONS_00085160	8.24789e-09	1.14541e-10	1.82486	6.8509	gi|697105990|ref|XP_009606828.1|PREDICTED: ADP-ribosylation factor 1 [Nicotiana tomentosiformis]
TCONS_00091736	0.317595	0.495388	0.0569127	0.0716016	gi|698437848|ref|XP_009804149.1|PREDICTED: ADP-ribosylation factor GTPase-activating protein AGD3-like isoform X1 [Nicotiana sylvestris]
TCONS_00091752	0.439433	0.549496	0.179053	0.18587	gi|565359699|ref|XP_006346632.1|PREDICTED: ADP-ribosylation factor GTPase-activating protein AGD3-like isoform X2 [Solanum tuberosum]
TCONS_00091745	0.00691435	0.00655131	0.146966	0.199214	gi|697159018|ref|XP_009588264.1|PREDICTED: ADP-ribosylation factor GTPase-activating protein AGD3-like isoform X1 [Nicotiana tomentosiformis]
TCONS_00035727	0.343535	0.37724	1.92169	2.7588	gi|1025118295|ref|XP_016462700.1|PREDICTED: ADP-ribosylation factor GTPase-activating protein AGD4-like isoform X1 [Nicotiana tabacum]
TCONS_00113260	1.10486	1.3432	0.395655	0.651211	gi|697117019|ref|XP_009612439.1|PREDICTED: MADS-box transcription factor 23-like isoform X1 [Nicotiana tomentosiformis]
TCONS_00082157	1.68634	1.54877	0.433862	0.602079	gi|698498273|ref|XP_009795052.1|PREDICTED: agamous-like MADS-box protein AGL27 isoform X1 [Nicotiana sylvestris]
TCONS_00033633	0.0480491	0.275148	1.21574	1.61088	gi|698530132|ref|XP_009761886.1|PREDICTED: agamous-like MADS-box protein AGL8 homolog [Nicotiana sylvestris]
TCONS_00131614	7.41495	9.25709	21.0601	24.9245	gi|1025058573|ref|XP_016448958.1|PREDICTED: agamous-like MADS-box protein AGL8 homolog [Nicotiana tabacum]
TCONS_00103174	6.09792	3.34079	2.66558	0.963087	gi|1025181592|ref|XP_016472956.1|PREDICTED: agmatine coumaroyltransferase-2-like [Nicotiana tabacum]
TCONS_00049851	3.55861	2.76487	9.23116	11.9705	gi|1025278404|ref|XP_016494827.1|PREDICTED: AIG2-like protein [Nicotiana tabacum]
TCONS_00078592	5.77419	14.4112	27.7398	75.0444	gi|1025378511|ref|XP_016432599.1|PREDICTED: ALA-interacting subunit 1-like [Nicotiana tabacum]
TCONS_00112858	6.3831	8.80452	21.2412	54.184	gi|1025318164|ref|XP_016508973.1|PREDICTED: ALA-interacting subunit 1-like [Nicotiana tabacum]
TCONS_00112859	0.283011	0.361457	0.770348	2.24357	gi|1025318164|ref|XP_016508973.1|PREDICTED: ALA-interacting subunit 1-like [Nicotiana tabacum]
TCONS_00108909	0.780127	0.15783	0.00379691	0.0196307	gi|1025223734|ref|XP_016482823.1|PREDICTED: ALBINO3-like protein 2, chloroplastic isoform X1 [Nicotiana tabacum]
TCONS_00108911	1.31187	1.33848	4.09251	3.90632	gi|1025223734|ref|XP_016482823.1|PREDICTED: ALBINO3-like protein 2, chloroplastic isoform X1 [Nicotiana tabacum]
TCONS_00045941	4.47015e-21	0.000813421	0.312633	0.24124	gi|697141466|ref|XP_009624852.1|PREDICTED: alcohol dehydrogenase 1 [Nicotiana tomentosiformis]
TCONS_00135590	0.178146	0.201503	2.16567	1.76541	gi|1025129197|ref|XP_016464463.1|PREDICTED: alcohol dehydrogenase-like 4 [Nicotiana tabacum]
TCONS_00135589	2.01216	2.1214	7.1435	8.71176	gi|1025129197|ref|XP_016464463.1|PREDICTED: alcohol dehydrogenase-like 4 [Nicotiana tabacum]
TCONS_00135588	0.633462	0.263842	1.40534	1.74657	gi|1025129197|ref|XP_016464463.1|PREDICTED: alcohol dehydrogenase-like 4 [Nicotiana tabacum]
TCONS_00115359	5.19712	4.9368	11.9802	13.8095	gi|698586511|ref|XP_009778935.1|PREDICTED: alcohol dehydrogenase-like 4 [Nicotiana sylvestris]
TCONS_00020258	5.67395	4.24257	13.2254	14.6273	gi|1025103935|ref|XP_016459751.1|PREDICTED: aldehyde dehydrogenase family 2 member C4 [Nicotiana tabacum]
TCONS_00133895	13.3173	8.6884	29.8195	25.2071	gi|698548776|ref|XP_009768441.1|PREDICTED: aldehyde dehydrogenase family 3 member F1-like [Nicotiana sylvestris]
TCONS_00049511	1.9894	2.72308	6.10086	10.7081	gi|1083898274|ref|XP_009622002.2|PREDICTED: aldehyde dehydrogenase family 3 member F1-like, partial [Nicotiana tomentosiformis]
TCONS_00066318	8.47391	9.44537	25.0055	26.6493	gi|565355853|ref|XP_006344790.1|PREDICTED: alkaline/neutral invertase A, mitochondrial-like [Solanum tuberosum]
TCONS_00056512	1.3042	1.34364	0.427596	0.888005	gi|460411261|ref|XP_004251032.1|PREDICTED: alkaline/neutral invertase E, chloroplastic [Solanum lycopersicum]
TCONS_00056511	0.233401	0.05218	0.298809	1.01896	gi|460411261|ref|XP_004251032.1|PREDICTED: alkaline/neutral invertase E, chloroplastic [Solanum lycopersicum]
TCONS_00067482	1.96243	2.69955	1.86224	0.553892	gi|1025077630|ref|XP_016453694.1|PREDICTED: alkane hydroxylase MAH1-like [Nicotiana tabacum]
TCONS_00028702	0.0549328	0.227822	1.10418	1.09884	gi|1025223582|ref|XP_016482780.1|PREDICTED: alkylated DNA repair protein alkB homolog 8-like isoform X1 [Nicotiana tabacum]
TCONS_00037175	1.68048e-07	0.00301509	0.32917	0.230806	gi|1025079863|ref|XP_016454259.1|PREDICTED: alkylated DNA repair protein alkB homolog 8-like isoform X1 [Nicotiana tabacum]
TCONS_00004055	23.6574	25.9444	80.7134	94.4993	gi|1025071157|ref|XP_016452077.1|PREDICTED: allantoinase-like isoform X1 [Nicotiana tabacum]
TCONS_00136238	5.49341	8.92595	19.4213	24.536	gi|1025100440|ref|XP_016458899.1|PREDICTED: allantoinase-like isoform X1 [Nicotiana tabacum]
TCONS_00136237	6.40198	10.8161	22.7437	28.8377	gi|1025100440|ref|XP_016458899.1|PREDICTED: allantoinase-like isoform X1 [Nicotiana tabacum]
TCONS_00083162	0.632043	0.319661	1.21558	1.30873	gi|1063697103|ref|NP_001322931.1|trehalose-6-phosphate synthase [Arabidopsis thaliana]
TCONS_00011976	1.53606	1.14989	3.38462	3.9713	gi|1002252691|ref|XP_015630576.1|PREDICTED: alpha,alpha-trehalose-phosphate synthase [UDP-forming] 6 [Oryza sativa Japonica Group]
TCONS_00119888	0.0669073	0.206766	0.901611	0.418027	gi|698572732|ref|XP_009775222.1|PREDICTED: alpha/beta hydrolase domain-containing protein 17B-like [Nicotiana sylvestris]
TCONS_00023161	9.49319	9.69846	32.0908	78.5402	gi|697098166|ref|XP_009625283.1|PREDICTED: alpha-1,4-glucan-protein synthase [UDP-forming] 2 [Nicotiana tomentosiformis]
TCONS_00003346	0.515129	1.47138	2.85392	2.15531	gi|304304318|gb|ADM21465.1|alpha-dioxygenase 2 [Nicotiana attenuata]
TCONS_00083879	0.946193	1.39336	3.26106	2.94716	gi|1025036889|ref|XP_016444122.1|PREDICTED: alpha-galactosidase 3-like [Nicotiana tabacum]
TCONS_00068743	1.86078	1.77555	0.923394	0.941994	gi|356532459|ref|XP_003534790.1|PREDICTED: alpha-glucosidase-like [Glycine max]
TCONS_00054947	0.0533115	0.465689	0.0200836	0.0019413	gi|698518518|ref|XP_009804126.1|PREDICTED: alpha-xylosidase 1-like [Nicotiana sylvestris]
TCONS_00116308	0.355554	0.186756	0.00525779	0.0520344	gi|462396342|gb|EMJ02141.1|hypothetical protein PRUPE_ppa001398mg [Prunus persica]
TCONS_00027909	4.78361	4.09961	1.69493	1.47487	gi|698439449|ref|XP_009758541.1|PREDICTED: alpha-N-acetylglucosaminidase [Nicotiana sylvestris]
TCONS_00067853	0.260234	0.151741	0.720727	1.02758	gi|1025318319|ref|XP_016509418.1|PREDICTED: phospholipid scramblase family protein C343.06c-like [Nicotiana tabacum]
TCONS_00062941	0.381485	0.420106	1.62688	1.73546	gi|1025264188|ref|XP_016491906.1|PREDICTED: aluminum-activated malate transporter 9-like isoform X1 [Nicotiana tabacum]
TCONS_00046786	0.774518	0.293308	2.36945	1.45359	gi|698529947|ref|XP_009761790.1|PREDICTED: aluminum-activated malate transporter 9-like [Nicotiana sylvestris]
TCONS_00046788	0.6918	0.281651	1.71385	1.38243	gi|698529947|ref|XP_009761790.1|PREDICTED: aluminum-activated malate transporter 9-like [Nicotiana sylvestris]
TCONS_00104255	0.000207923	0.0693513	0.884928	0.0829078	gi|1025415651|ref|XP_016440796.1|PREDICTED: aluminum-activated malate transporter 4-like [Nicotiana tabacum]
TCONS_00070075	0.297054	0.09482	0.814762	0.775862	gi|697126652|ref|XP_009617358.1|PREDICTED: aluminum-activated malate transporter 9-like [Nicotiana tomentosiformis]
TCONS_00062943	0.0674885	0.185197	0.434386	0.797507	gi|1025264188|ref|XP_016491906.1|PREDICTED: aluminum-activated malate transporter 9-like isoform X1 [Nicotiana tabacum]
TCONS_00093039	9.70046	6.57561	16.317	26.8066	gi|698545907|ref|XP_009767545.1|PREDICTED: amino acid permease 3-like [Nicotiana sylvestris]
TCONS_00107564	0.51375	0.118723	0.982415	1.09228	gi|1109239298|ref|XP_019194329.1|PREDICTED: probable amino acid permease 7 [Ipomoea nil]
TCONS_00005843	0.917191	1.51677	0.631679	0.18711	gi|1025207098|ref|XP_016478613.1|PREDICTED: amino acid transporter ANTL2-like [Nicotiana tabacum]
TCONS_00078457	12.5772	17.0415	24.6188	50.6887	gi|1025318978|ref|XP_016511005.1|PREDICTED: amino acid transporter ANTL1-like [Nicotiana tabacum]
TCONS_00107622	0.779742	0.800801	2.45491	2.48119	gi|698532234|ref|XP_009762945.1|PREDICTED: vacuolar amino acid transporter 3-like [Nicotiana sylvestris]
TCONS_00033822	1.82727	1.54404	0.380473	1.05894	gi|1025362266|ref|XP_016513025.1|PREDICTED: amino acid transporter ANTL2-like [Nicotiana tabacum]
TCONS_00126182	0.342797	0.536809	2.57721	1.65743	gi|698479357|ref|XP_009786771.1|PREDICTED: amino-acid permease BAT1 homolog isoform X3 [Nicotiana sylvestris]
TCONS_00008406	0.985218	1.32402	0.671907	0.428159	gi|723691706|ref|XP_010319690.1|PREDICTED: aminodeoxychorismate synthase/glutamine amidotransferase isoform X1 [Solanum lycopersicum]
TCONS_00038727	0.844472	2.45891	0.281358	0.426084	gi|697164569|ref|XP_009591092.1|PREDICTED: aminomethyltransferase, mitochondrial [Nicotiana tomentosiformis]
TCONS_00038726	2.03545	0.619096	0.41119	0.237356	gi|697164569|ref|XP_009591092.1|PREDICTED: aminomethyltransferase, mitochondrial [Nicotiana tomentosiformis]
TCONS_00033243	1.45453	2.75505	18.4244	28.7128	gi|1025072385|ref|XP_016452382.1|PREDICTED: ammonium transporter 1 member 1-like [Nicotiana tabacum]
TCONS_00039576	9.0818	7.86434	61.4084	118.679	gi|1025336204|ref|XP_016507020.1|PREDICTED: ammonium transporter 1 member 1 [Nicotiana tabacum]
TCONS_00078128	1.8972	3.11737	10.8843	20.3708	gi|1025233693|ref|XP_016484801.1|PREDICTED: ammonium transporter 2-like [Nicotiana tabacum]
TCONS_00082521	2.22751	3.55455	12.1161	22.0653	gi|1025311683|ref|XP_016502016.1|PREDICTED: ammonium transporter 2-like [Nicotiana tabacum]
TCONS_00078129	0.00935204	7.43105e-05	0.576019	2.11063	gi|1025233693|ref|XP_016484801.1|PREDICTED: ammonium transporter 2-like [Nicotiana tabacum]
TCONS_00004473	1.12275	1.89414	0.430531	1.21996	gi|1025146094|ref|XP_016467227.1|PREDICTED: AMSH-like ubiquitin thioesterase 1 isoform X2 [Nicotiana tabacum]
TCONS_00054425	0.171546	0.202783	1.64903	1.53773	gi|698428069|ref|XP_009789200.1|PREDICTED: AMSH-like ubiquitin thioesterase 2 isoform X2 [Nicotiana sylvestris]
TCONS_00107215	0.0140846	0.000388618	0.797311	0.47389	gi|698497864|ref|XP_009794878.1|PREDICTED: anaphase-promoting complex subunit 4 isoform X3 [Nicotiana sylvestris]
TCONS_00028370	0.0248718	0.0352205	0.617183	0.344548	gi|1025070671|ref|XP_016451962.1|PREDICTED: ankyrin repeat, PH and SEC7 domain containing protein secG-like [Nicotiana tabacum]
TCONS_00095010	15.5243	26.1272	51.7544	72.0541	gi|1025378523|ref|XP_016432603.1|PREDICTED: ankyrin repeat-containing protein At3g12360-like [Nicotiana tabacum]
TCONS_00078589	15.6667	23.9523	48.5164	60.3328	gi|1025378523|ref|XP_016432603.1|PREDICTED: ankyrin repeat-containing protein At3g12360-like [Nicotiana tabacum]
TCONS_00026877	9.41937e-08	0.0334064	0.231023	0.635763	gi|697112702|ref|XP_009610229.1|PREDICTED: ankyrin repeat-containing protein ITN1-like isoform X2 [Nicotiana tomentosiformis]
TCONS_00050869	0.0201758	1.05326e-18	0.0521605	0.915686	gi|565399019|ref|XP_006365060.1|PREDICTED: ankyrin repeat-containing protein At3g12360-like [Solanum tuberosum]
TCONS_00048629	0.85714	0.882505	3.26421	5.35502	gi|698460188|ref|XP_009781473.1|PREDICTED: ankyrin repeat-containing protein At5g02620-like isoform X2 [Nicotiana sylvestris]
TCONS_00133092	0.385471	0.523099	1.37086	4.62654	gi|698535869|ref|XP_009764324.1|PREDICTED: ankyrin repeat-containing protein At3g12360-like [Nicotiana sylvestris]
TCONS_00055576	0.189679	0.99609	2.15027	3.87631	gi|1025393613|ref|XP_016435832.1|PREDICTED: ankyrin repeat-containing protein At5g02620-like [Nicotiana tabacum]
TCONS_00134775	108.959	77.6699	41.9322	50.5715	gi|697137744|ref|XP_009622947.1|PREDICTED: annexin D1-like [Nicotiana tomentosiformis]
TCONS_00046042	137.178	81.6442	48.3225	47.3355	gi|698480618|ref|XP_009787351.1|PREDICTED: annexin D1-like [Nicotiana sylvestris]
TCONS_00135119	1.69177	0.581745	0.0638425	0.0986381	gi|1025294726|ref|XP_016498385.1|PREDICTED: anther-specific protein LAT52-like [Nicotiana tabacum]
TCONS_00119759	0.161956	0.492324	1.86252	0.851101	gi|697109210|ref|XP_009608461.1|PREDICTED: anthocyanidin 3-O-glucosyltransferase 5-like isoform X2 [Nicotiana tomentosiformis]
TCONS_00011533	0.246349	0.547179	1.7188	1.66906	gi|1025369155|ref|XP_016514239.1|PREDICTED: anthocyanidin 3-O-glucosyltransferase [Nicotiana tabacum]
TCONS_00026212	7.32089	13.6827	28.7455	60.5414	gi|1027857316|ref|NP_001312260.1|anthocyanin 5-aromatic acyltransferase-like [Nicotiana tabacum]
TCONS_00134621	0.0412698	0.164719	0.717166	1.09045	gi|1025368366|ref|XP_016514032.1|PREDICTED: anthranilate N-benzoyltransferase protein 1-like [Nicotiana tabacum]
TCONS_00016835	0.530802	0.56624	0.162634	0.124892	gi|110735839|dbj|BAE99896.1|hypothetical protein [Arabidopsis thaliana]
TCONS_00077179	0.0297654	0.683596	2.32482	1.62467	gi|657965487|ref|XP_008374401.1|PREDICTED: AP-1 complex subunit mu-2-like isoform X1 [Malus domestica]
TCONS_00103789	1.37852	0.324011	4.33582	4.5818	gi|1083899358|ref|XP_018632499.1|PREDICTED: AP-2 complex subunit alpha-1-like isoform X3 [Nicotiana tomentosiformis]
TCONS_00117756	4.12811e-05	0.00177122	0.377063	0.278477	gi|1025028812|ref|XP_016457719.1|PREDICTED: AP2-like ethylene-responsive transcription factor At1g16060 [Nicotiana tabacum]
TCONS_00022292	0.183767	1.50244	11.1124	3.65399	gi|1025202760|ref|XP_016477494.1|PREDICTED: AP2-like ethylene-responsive transcription factor At2g41710 [Nicotiana tabacum]
TCONS_00117496	4.90322	2.62343	1.33989	0.838728	gi|698588717|ref|XP_009779544.1|PREDICTED: AP-4 complex subunit mu [Nicotiana sylvestris]
TCONS_00008662	0.636562	1.05367	0.062725	0.399341	gi|698479763|ref|XP_009786954.1|PREDICTED: APO protein 1, chloroplastic isoform X1 [Nicotiana sylvestris]
TCONS_00066974	0.593258	0.471886	0.0451179	0.0528457	gi|1025086536|ref|XP_016455902.1|PREDICTED: APO protein 3, mitochondrial-like [Nicotiana tabacum]
TCONS_00066975	2.93746	2.88898	1.49051	1.20608	gi|1025086536|ref|XP_016455902.1|PREDICTED: APO protein 3, mitochondrial-like [Nicotiana tabacum]
TCONS_00036529	0.668417	2.10822	0.0914176	0.0136026	gi|1025068750|ref|XP_016451489.1|PREDICTED: apoptosis-inducing factor homolog B-like [Nicotiana tabacum]
TCONS_00084971	3.12508	3.09342	12.5249	14.4518	gi|1025251792|ref|XP_016489264.1|PREDICTED: aquaporin-1-like [Nicotiana tabacum]
TCONS_00006307	2.59569	1.69103	0.572707	0.468027	gi|1025364253|ref|XP_016513533.1|PREDICTED: aquaporin PIP2-1-like [Nicotiana tabacum]
TCONS_00054215	11.1619	9.4451	1.99163	1.77236	gi|735997353|tpg|DAA64675.1|TPA_exp: aquaporin PIP2 3a [Nicotiana tabacum]
TCONS_00020816	80.9433	58.5238	30.3546	19.9197	gi|1025241406|ref|XP_016486700.1|PREDICTED: aquaporin PIP2-1-like [Nicotiana tabacum]
TCONS_00056214	6.86756	2.74976	1.51625	0.986359	gi|1027859127|ref|NP_001311701.1|aquaporin PIP2-1-like [Nicotiana tabacum]
TCONS_00115661	6.76393	4.38536	2.04083	0.489288	gi|698526960|ref|XP_009760326.1|PREDICTED: aquaporin PIP2-1-like [Nicotiana sylvestris]
TCONS_00115658	210.68	116.217	77.6047	29.8928	gi|735997349|tpg|DAA64673.1|TPA_exp: aquaporin PIP2 1 [Nicotiana tabacum]
TCONS_00115659	8.90744	5.12009	1.54792	0.466411	gi|735997351|tpg|DAA64674.1|TPA_exp: aquaporin PIP2 2 [Nicotiana tabacum]
TCONS_00058334	250.915	389.922	87.1953	15.646	gi|1025280246|ref|XP_016495978.1|PREDICTED: aquaporin TIP1-1 [Nicotiana tabacum]
TCONS_00132732	426.996	669.445	190.355	102.94	gi|1025064671|ref|XP_016450483.1|PREDICTED: aquaporin TIP1-1-like [Nicotiana tabacum]
TCONS_00026774	405.76	307.265	216.719	189.001	gi|697119097|ref|XP_009613493.1|PREDICTED: probable aquaporin TIP1-1 [Nicotiana tomentosiformis]
TCONS_00026994	8.41112	5.91689	2.12423	4.53088	gi|1025242782|ref|XP_016487055.1|PREDICTED: aquaporin TIP1-3-like [Nicotiana tabacum]
TCONS_00089719	278.071	576.851	258.167	143.752	gi|698478832|ref|XP_009786545.1|PREDICTED: aquaporin TIP2-1-like [Nicotiana sylvestris]
TCONS_00062026	60.5325	76.4748	33.8112	16.3873	gi|697120677|ref|XP_009614306.1|PREDICTED: aquaporin TIP2-1-like [Nicotiana tomentosiformis]
TCONS_00132062	17.6301	8.29114	3.18053	2.41699	gi|1025320040|ref|XP_016503582.1|PREDICTED: aquaporin TIP2-1-like [Nicotiana tabacum]
TCONS_00020506	12.6576	12.015	19.8139	50.182	gi|1109234890|ref|XP_019192050.1|PREDICTED: arabinogalactan peptide 22-like [Ipomoea nil]
TCONS_00074736	13.2649	8.6325	21.8826	81.2612	gi|1109234890|ref|XP_019192050.1|PREDICTED: arabinogalactan peptide 22-like [Ipomoea nil]
TCONS_00124067	7.01873	6.19226	4.68257	2.18965	gi|698529509|ref|XP_009761574.1|PREDICTED: uncharacterized protein LOC104213727 isoform X2 [Nicotiana sylvestris]
TCONS_00035533	6.68695	5.41804	20.5474	23.6753	gi|697166580|ref|XP_009592123.1|PREDICTED: arginine decarboxylase-like [Nicotiana tomentosiformis]
TCONS_00091040	12.5362	13.9123	44.2887	35.4534	gi|3062801|dbj|BAA25685.1|arginine decarboxylase [Nicotiana sylvestris]
TCONS_00062582	21.8379	23.3421	57.5722	63.965	gi|3062801|dbj|BAA25685.1|arginine decarboxylase [Nicotiana sylvestris]
TCONS_00134393	0.248197	0.251316	0.0200959	0.000925792	gi|460409252|ref|XP_004250053.1|PREDICTED: kinesin-like protein KIN-UC isoform X1 [Solanum lycopersicum]
TCONS_00106246	0.0635788	0.137133	0.61175	0.533988	gi|332189237|gb|AEE27358.1|armadillo repeat kinesin 2 [Arabidopsis thaliana]
TCONS_00035553	0.0747005	0.0224595	0.60099	0.170528	gi|698449224|ref|XP_009773742.1|PREDICTED: ASC1-like protein [Nicotiana sylvestris]
TCONS_00107736	0.187231	1.08775	0.0980305	8.219e-07	gi|1025180908|ref|XP_016472774.1|PREDICTED: asparagine synthetase [glutamine-hydrolyzing]-like [Nicotiana tabacum]
TCONS_00119794	0.145212	0.0729663	1.73724	0.632964	gi|698541867|ref|XP_009766230.1|PREDICTED: asparagine synthetase [glutamine-hydrolyzing] [Nicotiana sylvestris]
TCONS_00119793	7.25274	7.60786	27.8666	23.1375	gi|1000232056|ref|NP_001306778.1|asparagine synthetase [Solanum lycopersicum]
TCONS_00076434	1.63489	1.03246	7.09775	2.06606	gi|1000232056|ref|NP_001306778.1|asparagine synthetase [Solanum lycopersicum]
TCONS_00040719	0.102952	0.264266	0.000861453	0.0019019	gi|1025340432|ref|XP_016508081.1|PREDICTED: aspartate aminotransferase, cytoplasmic-like [Nicotiana tabacum]
TCONS_00033309	4.84762	3.13126	10.4505	20.6685	gi|1025171820|ref|XP_016470994.1|PREDICTED: probable amino-acid racemase [Nicotiana tabacum]
TCONS_00072501	2.24221	1.71403	5.72447	11.5147	gi|697132630|ref|XP_009620367.1|PREDICTED: uncharacterized protein LOC104112210 [Nicotiana tomentosiformis]
TCONS_00044055	17.9267	16.2123	11.9962	8.71377	gi|1025030963|ref|XP_016493964.1|PREDICTED: aspartate-semialdehyde dehydrogenase-like [Nicotiana tabacum]
TCONS_00099342	7.36411	6.47291	23.2293	15.3543	gi|1025209051|ref|XP_016479056.1|PREDICTED: cyprosin-like isoform X2 [Nicotiana tabacum]
TCONS_00099343	7.78331	5.83263	21.8163	13.8745	gi|1025209047|ref|XP_016479055.1|PREDICTED: cyprosin-like isoform X1 [Nicotiana tabacum]
TCONS_00099344	0.840644	0.180745	2.3231	2.54643	gi|1025209051|ref|XP_016479056.1|PREDICTED: cyprosin-like isoform X2 [Nicotiana tabacum]
TCONS_00093559	51.8307	33.7044	143.827	77.5104	gi|1025246493|ref|XP_016487970.1|PREDICTED: aspartic proteinase A1-like [Nicotiana tabacum]
TCONS_00092758	29.8579	17.6392	83.6597	39.7536	gi|1025376439|ref|XP_016516070.1|PREDICTED: cyprosin-like [Nicotiana tabacum]
TCONS_00006192	0.152925	0.675881	2.44279	6.69925	gi|1025129389|ref|XP_016464494.1|PREDICTED: aspartyl protease APCB1-like [Nicotiana tabacum]
TCONS_00109067	0.792642	1.47972	4.66178	6.99751	gi|1025068592|ref|XP_016451446.1|PREDICTED: aspartic proteinase Asp1-like [Nicotiana tabacum]
TCONS_00038066	0.0582719	0.234221	1.31584	3.30257	gi|1025394351|ref|XP_016436032.1|PREDICTED: aspartic proteinase Asp1-like [Nicotiana tabacum]
TCONS_00109068	1.18879	0.627756	2.43671	4.84434	gi|1025068592|ref|XP_016451446.1|PREDICTED: aspartic proteinase Asp1-like [Nicotiana tabacum]
TCONS_00038065	0.0138821	0.179619	0.53163	0.838452	gi|1025394351|ref|XP_016436032.1|PREDICTED: aspartic proteinase Asp1-like [Nicotiana tabacum]
TCONS_00006190	0.00395566	7.50605e-05	0.164953	0.66524	gi|698577983|ref|XP_009776622.1|PREDICTED: aspartic proteinase Asp1 [Nicotiana sylvestris]
TCONS_00038070	0.127562	0.167147	0.752053	1.43218	gi|1025394359|ref|XP_016436034.1|PREDICTED: aspartic proteinase Asp1-like [Nicotiana tabacum]
TCONS_00007946	2.43226	3.00188	10.5691	14.5507	gi|1025271719|ref|XP_016493812.1|PREDICTED: aspartic proteinase nepenthesin-1 [Nicotiana tabacum]
TCONS_00000094	2.19944	3.39293	5.31394	8.3474	gi|697130950|ref|XP_009619528.1|PREDICTED: probable aspartyl protease At4g16563 [Nicotiana tomentosiformis]
TCONS_00067362	0.575748	0.909738	3.14679	1.99932	gi|1025131129|ref|XP_016464767.1|PREDICTED: aspartic proteinase-like isoform X1 [Nicotiana tabacum]
TCONS_00117938	17.8099	27.0916	45.0913	89.0796	gi|698533100|ref|XP_009763373.1|PREDICTED: aspartic proteinase PCS1-like [Nicotiana sylvestris]
TCONS_00026452	23.5466	23.3423	53.526	101.524	gi|1025241213|ref|XP_016486657.1|PREDICTED: aspartic proteinase PCS1-like [Nicotiana tabacum]
TCONS_00048424	1.91089e-06	0.00785011	0.275975	0.522104	gi|1025334416|ref|XP_016513357.1|PREDICTED: aspartyl protease family protein 1-like [Nicotiana tabacum]
TCONS_00033195	1.91251	1.26193	0.882257	0.408307	gi|697105660|ref|XP_009606651.1|PREDICTED: aspartic proteinase-like protein 1 isoform X1 [Nicotiana tomentosiformis]
TCONS_00048427	3.80669	3.11248	7.95599	13.7783	gi|1025162452|ref|XP_016469476.1|PREDICTED: aspartyl protease family protein 1-like [Nicotiana tabacum]
TCONS_00033200	0.642394	0.626901	2.2109	1.35287	gi|1025074907|ref|XP_016453022.1|PREDICTED: aspartic proteinase-like protein 1 isoform X1 [Nicotiana tabacum]
TCONS_00048423	0.478874	0.0925188	0.0641943	0.0193856	gi|1025334416|ref|XP_016513357.1|PREDICTED: aspartyl protease family protein 1-like [Nicotiana tabacum]
TCONS_00103932	4.65001	5.17065	8.34406	15.2017	gi|1025175087|ref|XP_016471545.1|PREDICTED: aspartyl protease family protein 1-like [Nicotiana tabacum]
TCONS_00103933	0.189997	0.168636	0.611048	1.17906	gi|697192174|ref|XP_009605166.1|PREDICTED: aspartyl protease family protein 1 [Nicotiana tomentosiformis]
TCONS_00048425	0.0354466	0.0133384	0.163866	0.602027	gi|1025334416|ref|XP_016513357.1|PREDICTED: aspartyl protease family protein 1-like [Nicotiana tabacum]
TCONS_00033199	0.236853	0.226048	0.0329822	0.0130137	gi|1025074907|ref|XP_016453022.1|PREDICTED: aspartic proteinase-like protein 1 isoform X1 [Nicotiana tabacum]
TCONS_00020572	0.157315	0.253227	0.01659	0.00580269	gi|698513337|ref|XP_009801622.1|PREDICTED: aspartic proteinase-like protein 2 isoform X1 [Nicotiana sylvestris]
TCONS_00079878	2.06508	2.76288	7.67457	6.49466	gi|697161053|ref|XP_009589307.1|PREDICTED: AT-hook motif nuclear-localized protein 1-like [Nicotiana tomentosiformis]
TCONS_00025736	0.560761	0.311597	1.41443	1.47956	gi|698486450|ref|XP_009789955.1|PREDICTED: uncharacterized protein LOC104237497 [Nicotiana sylvestris]
TCONS_00060919	0.964587	1.01045	2.91012	2.60671	gi|1025416899|ref|XP_016441442.1|PREDICTED: AT-hook motif nuclear-localized protein 10-like, partial [Nicotiana tabacum]
TCONS_00011667	2.2824	4.45967	6.39947	12.5765	gi|698471385|ref|XP_009784030.1|PREDICTED: putative DNA-binding protein ESCAROLA [Nicotiana sylvestris]
TCONS_00077389	47.7919	35.1302	21.6409	12.3634	gi|697094142|ref|XP_009599469.1|PREDICTED: ATP synthase subunit delta, chloroplastic [Nicotiana tomentosiformis]
TCONS_00074340	7.10581	6.77052	3.52118	4.27156	gi|1028909206|gb|ANF05198.1|ATP synthase CF1 alpha subunit (chloroplast) [Scopolia parviflora]
TCONS_00050762	11.4047	8.57121	2.52174	0.000128692	gi|75303629|sp|Q8S8Y3.1|ATPA_ATRBERecName: Full=ATP synthase subunit alpha, chloroplastic; AltName: Full=ATP synthase F1 sector subunit alpha; AltName: Full=F-ATPase subunit alpha
TCONS_00018706	0.0266264	0.0474682	0.513611	0.249464	gi|460393392|ref|XP_004242293.1|PREDICTED: uncharacterized protein LOC101250607 isoform X1 [Solanum lycopersicum]
TCONS_00053070	1.5826	1.50695	3.94663	4.55063	gi|1111025454|ref|XP_019263797.1|PREDICTED: ATP-dependent (S)-NAD(P)H-hydrate dehydratase [Nicotiana attenuata]
TCONS_00070562	1.01666	0.268582	1.9483	2.05227	gi|1025385458|ref|XP_016433785.1|PREDICTED: ATP-dependent 6-phosphofructokinase 6-like isoform X1 [Nicotiana tabacum]
TCONS_00076230	0.121277	0.0980363	0.0246642	0.00847844	gi|1025190678|ref|XP_016475087.1|PREDICTED: uncharacterized protein LOC107796790 isoform X1 [Nicotiana tabacum]
TCONS_00017952	0.00221913	0.117363	0.00886144	0.00198764	gi|698522160|ref|XP_009757892.1|PREDICTED: uncharacterized protein LOC104210641 [Nicotiana sylvestris]
TCONS_00055184	0.192615	0.310114	0.0278227	0.0690583	gi|698522160|ref|XP_009757892.1|PREDICTED: uncharacterized protein LOC104210641 [Nicotiana sylvestris]
TCONS_00036364	0.0422342	0.0632731	6.77932e-05	1.86118e-11	gi|698522160|ref|XP_009757892.1|PREDICTED: uncharacterized protein LOC104210641 [Nicotiana sylvestris]
TCONS_00106709	1.51673	1.33652	0.9314	0.740039	gi|698522160|ref|XP_009757892.1|PREDICTED: uncharacterized protein LOC104210641 [Nicotiana sylvestris]
TCONS_00106704	2.44959	0.893029	0.613323	0.623719	gi|698522160|ref|XP_009757892.1|PREDICTED: uncharacterized protein LOC104210641 [Nicotiana sylvestris]
TCONS_00048544	1.02571	0.360973	0.382863	0.0104334	gi|565355551|ref|XP_006344649.1|PREDICTED: ATP-dependent DNA helicase Q-like SIM isoform X1 [Solanum tuberosum]
TCONS_00132905	0.00065248	0.0348843	1.21499	0.637112	gi|1025303931|ref|XP_016500127.1|PREDICTED: DExH-box ATP-dependent RNA helicase DExH18, mitochondrial-like [Nicotiana tabacum]
TCONS_00132351	1.31569	0.159271	4.79644	2.46476	gi|460372997|ref|XP_004232309.1|PREDICTED: ATP-dependent RNA helicase-like protein DB10 [Solanum lycopersicum]
TCONS_00099565	2.81822	2.22695	7.15553	8.85811	gi|297311790|gb|EFH42214.1|FTSH11 [Arabidopsis lyrata subsp. lyrata]
TCONS_00136376	13.0422	11.348	4.27756	3.55138	gi|698553526|ref|XP_009769965.1|PREDICTED: ATP-dependent zinc metalloprotease FTSH 5, chloroplastic-like, partial [Nicotiana sylvestris]
TCONS_00073042	0.56697	0.504023	0.0434976	0.0716215	gi|1025034732|ref|XP_016443591.1|PREDICTED: AT-rich interactive domain-containing protein 1-like isoform X1 [Nicotiana tabacum]
TCONS_00024386	0.341422	0.535618	1.66385	1.86042	gi|697172857|ref|XP_009595365.1|PREDICTED: uncharacterized protein LOC104091675 [Nicotiana tomentosiformis]
TCONS_00032253	1.47129	7.50929e-09	8.09936e-13	1.69391e-07	gi|698488778|ref|XP_009790977.1|PREDICTED: uncharacterized protein LOC104238345 [Nicotiana sylvestris]
TCONS_00036328	0.0244273	7.55715e-06	0.308612	0.405986	gi|1025201999|ref|XP_016477317.1|PREDICTED: autophagy-related protein 18b-like [Nicotiana tabacum]
TCONS_00093046	1.4449	1.36211	4.4771	5.08499	gi|1025249232|ref|XP_016488632.1|PREDICTED: dentin sialophosphoprotein-like [Nicotiana tabacum]
TCONS_00080438	0.286622	0.214151	0.0174595	0.0217674	gi|24785191|dbj|BAC23059.1|hypothetical protein [Nicotiana tabacum]
TCONS_00008413	1.17268	0.908973	0.461763	0.597644	gi|697142102|ref|XP_009625168.1|PREDICTED: uncharacterized protein LOC104116082 isoform X1 [Nicotiana tomentosiformis]
TCONS_00074256	0.04891	0.0083008	0.178955	0.414063	gi|1027855838|ref|NP_001313135.1|auxin response factor 7-like [Nicotiana tabacum]
TCONS_00080442	0.00715757	0.0147477	0.0735366	0.37368	gi|697117996|ref|XP_009612921.1|PREDICTED: uncharacterized protein LOC104106139 isoform X2 [Nicotiana tomentosiformis]
TCONS_00020141	8.16673	10.8773	7.45914	3.18159	gi|298570957|gb|ADI87602.1|auxin response factor 19 [Solanum lycopersicum]
TCONS_00097648	1.84344	0.726882	3.20071	4.50979	gi|698521619|ref|XP_009757616.1|PREDICTED: auxin response factor 6-like isoform X2 [Nicotiana sylvestris]
TCONS_00104053	1.82587	2.16291	4.85109	4.89542	gi|350539862|ref|NP_001234552.1|auxin response factor 8-1 [Solanum lycopersicum]
TCONS_00104054	0.218441	0.515483	1.36346	0.980123	gi|350539862|ref|NP_001234552.1|auxin response factor 8-1 [Solanum lycopersicum]
TCONS_00004465	0.249777	0.170205	0.917824	1.97974	gi|697167802|ref|XP_009592767.1|PREDICTED: auxin response factor 9-like isoform X1 [Nicotiana tomentosiformis]
TCONS_00062441	2.47958	2.44474	2.22408	0.763639	gi|1026001139|ref|XP_016552491.1|PREDICTED: auxin response factor 9-like [Capsicum annuum]
TCONS_00001278	0.267555	0.759096	0.134672	0.157103	gi|1025374543|ref|XP_016515599.1|PREDICTED: auxin transporter-like protein 2 [Nicotiana tabacum]
TCONS_00083503	51.5591	42.536	19.0336	13.0065	gi|1025225359|ref|XP_016478816.1|PREDICTED: auxin-induced protein 15A-like [Nicotiana tabacum]
TCONS_00003373	9.49889	7.99053	4.23305	2.55179	gi|1025234927|ref|XP_016485107.1|PREDICTED: auxin-induced protein 15A-like [Nicotiana tabacum]
TCONS_00004373	13.4999	8.91748	4.31407	0.181691	gi|1102288849|gb|OIT35317.1|auxin-induced protein 15a [Nicotiana attenuata]
TCONS_00003374	11.6517	10.3723	4.1805	4.46614	gi|698554949|ref|XP_009770357.1|PREDICTED: auxin-induced protein 15A-like [Nicotiana sylvestris]
TCONS_00004372	3.96873	2.10549	0.669764	1.17232	gi|698535463|ref|XP_009764192.1|PREDICTED: auxin-induced protein 15A-like [Nicotiana sylvestris]
TCONS_00003369	21.971	8.43948	7.12525	2.01889	gi|1102150799|gb|OIT07058.1|auxin-induced protein 15a [Nicotiana attenuata]
TCONS_00000411	9.61969	4.98297	3.16772	2.66089	gi|1025302266|ref|XP_016499726.1|PREDICTED: auxin-induced protein 15A-like [Nicotiana tabacum]
TCONS_00075799	12.1286	10.7555	6.66147	2.91352	gi|697183898|ref|XP_009600970.1|PREDICTED: auxin-induced protein 15A-like [Nicotiana tomentosiformis]
TCONS_00075013	3.85989	5.32319	2.11896	2.08433	gi|698570466|ref|XP_009774610.1|PREDICTED: auxin-induced protein 15A-like [Nicotiana sylvestris]
TCONS_00077731	3.5837	6.30649	3.6022	1.78877	gi|698534882|ref|XP_009764004.1|PREDICTED: auxin-induced protein 15A-like [Nicotiana sylvestris]
TCONS_00126069	0.785833	0.256407	1.70516	2.86189	gi|1025082959|ref|XP_016455010.1|PREDICTED: auxin-responsive protein IAA11-like isoform X3 [Nicotiana tabacum]
TCONS_00053518	4.19269	5.782	13.7279	14.775	gi|698418339|ref|XP_009802327.1|PREDICTED: auxin-responsive protein IAA26-like [Nicotiana sylvestris]
TCONS_00089584	0.896385	0.226351	2.76061	7.31865	gi|1083885604|ref|XP_018630029.1|PREDICTED: auxin-responsive protein IAA27-like isoform X2 [Nicotiana tomentosiformis]
TCONS_00093909	0.0704115	0.0358844	0.451211	0.472508	gi|1025140907|ref|XP_016466354.1|PREDICTED: auxin-responsive protein IAA27-like isoform X1 [Nicotiana tabacum]
TCONS_00070111	2.16256	3.05802	8.6964	6.22322	gi|1025275644|ref|XP_016494146.1|PREDICTED: auxin-responsive protein IAA29-like [Nicotiana tabacum]
TCONS_00070430	6.68192	9.88426	23.4317	20.2335	gi|1025084004|ref|XP_016455270.1|PREDICTED: auxin-responsive protein IAA20-like [Nicotiana tabacum]
TCONS_00104450	9.26969	11.3317	18.5751	32.8602	gi|698575673|ref|XP_009776001.1|PREDICTED: auxin-responsive protein IAA4-like [Nicotiana sylvestris]
TCONS_00108280	1.29324	1.61572	3.55988	3.59244	gi|1025341635|ref|XP_016508390.1|PREDICTED: auxin-responsive protein IAA8-like, partial [Nicotiana tabacum]
TCONS_00019123	0.0808034	0.432946	1.38141	1.14283	gi|698495290|ref|XP_009793769.1|PREDICTED: auxin-responsive protein IAA27-like [Nicotiana sylvestris]
TCONS_00109369	1.89711	1.46941	0.474014	0.671486	gi|1102147021|gb|OIT03334.1|hypothetical protein A4A49_05192 [Nicotiana attenuata]
TCONS_00079030	0.255433	0.685858	2.77981	1.9605	gi|1025324994|ref|XP_016504802.1|PREDICTED: uncharacterized protein LOC107822752 [Nicotiana tabacum]
TCONS_00121584	1.8093	1.30113	0.79377	0.00320749	gi|698508323|ref|XP_009799443.1|PREDICTED: auxin-induced protein 15A-like [Nicotiana sylvestris]
TCONS_00003368	26.5053	8.90724	8.9122	4.42676	gi|1025102265|ref|XP_016459334.1|PREDICTED: auxin-induced protein 15A-like [Nicotiana tabacum]
TCONS_00096691	2.82029	1.63858	1.1267	0.691917	gi|697132454|ref|XP_009620275.1|PREDICTED: auxin-responsive protein SAUR21-like [Nicotiana tomentosiformis]
TCONS_00082398	4.08983	6.19563	12.7908	17.0543	gi|1025261420|ref|XP_016491221.1|PREDICTED: auxin-responsive protein SAUR22-like [Nicotiana tabacum]
TCONS_00075585	4.46204	3.12236	1.16875	1.38894	gi|1102272743|gb|OIT22614.1|auxin-responsive protein saur32 [Nicotiana attenuata]
TCONS_00109368	15.7324	14.065	8.63207	8.49804	gi|1102147022|gb|OIT03335.1|auxin-responsive protein saur32 [Nicotiana attenuata]
TCONS_00071540	0.305754	1.00969	1.87382	4.56302	gi|698475349|ref|XP_009785061.1|PREDICTED: auxin-induced protein 6B-like [Nicotiana sylvestris]
TCONS_00131808	0.0242744	0.0440217	0.249673	0.908633	gi|698524567|ref|XP_009759089.1|PREDICTED: uncharacterized protein LOC104211693 [Nicotiana sylvestris]
TCONS_00033146	0.159742	0.106029	0.346207	1.94964	gi|1025182196|ref|XP_016473110.1|PREDICTED: auxin-responsive protein SAUR36-like [Nicotiana tabacum]
TCONS_00026178	1.1267	1.86254	0.137721	0.144479	gi|698473490|ref|XP_009784480.1|PREDICTED: auxin-induced protein 15A-like [Nicotiana sylvestris]
TCONS_00136165	2.21663	1.34196	0.0119871	1.1144e-54	gi|1025330356|ref|XP_016506124.1|PREDICTED: auxin-responsive protein SAUR68-like [Nicotiana tabacum]
TCONS_00102642	5.71726	6.82874	1.7236	2.81739	gi|698440958|ref|XP_009760881.1|PREDICTED: auxin-induced protein 6B-like [Nicotiana sylvestris]
TCONS_00109971	3.14508	3.28729	1.98811	0.22768	gi|698440958|ref|XP_009760881.1|PREDICTED: auxin-induced protein 6B-like [Nicotiana sylvestris]
TCONS_00053999	0.909809	1.12568	0.590472	0.0579102	gi|697181025|ref|XP_009599497.1|PREDICTED: auxin-responsive protein SAUR68-like [Nicotiana tomentosiformis]
TCONS_00068815	1.83062	0.691918	0.627237	9.14749e-08	gi|1025265038|ref|XP_016492128.1|PREDICTED: auxin-responsive protein SAUR68-like [Nicotiana tabacum]
TCONS_00009644	2.89688	2.71155	10.9761	6.72739	gi|1025094765|ref|XP_016457963.1|PREDICTED: axial regulator YABBY 5-like [Nicotiana tabacum]
TCONS_00022240	22.4219	25.1714	64.638	89.5654	gi|1025123688|ref|XP_016463573.1|PREDICTED: B2 protein-like [Nicotiana tabacum]
TCONS_00087312	33.0747	27.5802	79.3913	142.501	gi|1025204707|ref|XP_016477999.1|PREDICTED: B2 protein-like [Nicotiana tabacum]
TCONS_00050878	2.51049	2.20251	1.48647	1.14213	gi|460376236|ref|XP_004233905.1|PREDICTED: uncharacterized protein LOC101246402 isoform X1 [Solanum lycopersicum]
TCONS_00008223	4.72856	4.02388	15.3185	36.6951	gi|697162629|ref|XP_009590115.1|PREDICTED: B2 protein-like [Nicotiana tomentosiformis]
TCONS_00096578	0.349595	0.262709	1.33019	0.88254	gi|1025105524|ref|XP_016460161.1|PREDICTED: uncharacterized protein LOC107783669 [Nicotiana tabacum]
TCONS_00069265	1.4298	3.05675	8.34306	20.2568	gi|1025018112|ref|XP_016441989.1|PREDICTED: B2 protein-like [Nicotiana tabacum]
TCONS_00061384	1.99759	3.30658	6.00544	8.1698	gi|1025191393|ref|XP_016475240.1|PREDICTED: B2 protein-like [Nicotiana tabacum]
TCONS_00107025	1.63674	2.24655	1.23975	1.05245	gi|1025072904|ref|XP_016452501.1|PREDICTED: uncharacterized protein LOC107777053 [Nicotiana tabacum]
TCONS_00080809	1.03109	1.69565	5.03679	11.7364	gi|1025057905|ref|XP_016448790.1|PREDICTED: B3 domain-containing protein At2g36080-like [Nicotiana tabacum]
TCONS_00133190	0.430506	0.231566	1.65983	0.749852	gi|1083889556|ref|XP_018630833.1|PREDICTED: uncharacterized protein LOC104109401 isoform X8 [Nicotiana tomentosiformis]
TCONS_00135151	0.0980775	0.124425	1.44305	2.03554	gi|1025357724|ref|XP_016511910.1|PREDICTED: B3 domain-containing transcription factor NGA1-like [Nicotiana tabacum]
TCONS_00007062	0.870145	1.33948	0.480011	0.217455	gi|1083914707|ref|XP_018622772.1|PREDICTED: B3 domain-containing protein Os01g0723500-like isoform X3 [Nicotiana tomentosiformis]
TCONS_00128861	0.486594	0.270828	1.55625	1.11794	gi|697163872|ref|XP_009590757.1|PREDICTED: B3 domain-containing protein REM17-like isoform X1 [Nicotiana tomentosiformis]
TCONS_00128847	0.00696966	0.124636	1.15881	0.442355	gi|1025162227|ref|XP_016469439.1|PREDICTED: B3 domain-containing protein REM10-like isoform X2 [Nicotiana tabacum]
TCONS_00052172	0.0447607	0.116068	0.442495	0.359168	gi|1025131603|ref|XP_016464849.1|PREDICTED: B3 domain-containing protein REM10-like [Nicotiana tabacum]
TCONS_00083730	0.302817	0.255552	0.000285802	0.000625119	gi|1111069128|ref|XP_019240662.1|PREDICTED: uncharacterized protein LOC109220660 isoform X2 [Nicotiana attenuata]
TCONS_00012380	0.234705	0.26184	1.0132	0.785988	gi|697119416|ref|XP_009613660.1|PREDICTED: putative B3 domain-containing protein Os03g0621600 isoform X1 [Nicotiana tomentosiformis]
TCONS_00063807	12.1041	13.9136	7.24375	6.61932	gi|1025235765|ref|XP_016485319.1|PREDICTED: BAG family molecular chaperone regulator 1-like [Nicotiana tabacum]
TCONS_00055144	4.22743	4.23692	2.77882	0.644268	gi|1025248593|ref|XP_016488488.1|PREDICTED: BAG family molecular chaperone regulator 5, mitochondrial-like isoform X2 [Nicotiana tabacum]
TCONS_00116548	0.353668	0.295726	0.133068	0.0867291	gi|698536622|ref|XP_009764575.1|PREDICTED: BAG family molecular chaperone regulator 6 [Nicotiana sylvestris]
TCONS_00131191	0.125525	0.113095	0.45616	0.604818	gi|698499747|ref|XP_009795673.1|PREDICTED: uncharacterized protein LOC104242341 isoform X1 [Nicotiana sylvestris]
TCONS_00118848	0.117629	0.0858873	0.642983	0.679798	gi|1025210124|ref|XP_016479346.1|PREDICTED: uncharacterized acetyltransferase At3g50280-like [Nicotiana tabacum]
TCONS_00117375	2.39921	4.55501	7.70994	11.3032	gi|698475309|ref|XP_009785044.1|PREDICTED: bark storage protein A isoform X3 [Nicotiana sylvestris]
TCONS_00009312	38.4704	58.5906	29.0923	4.5528	gi|1025186375|ref|XP_016474102.1|PREDICTED: basic 7S globulin-like [Nicotiana tabacum]
TCONS_00012359	0.202402	0.238829	0.786785	1.31242	gi|1025109176|ref|XP_016461046.1|PREDICTED: basic 7S globulin-like [Nicotiana tabacum]
TCONS_00134351	46.446	69.3926	26.9757	4.51063	gi|697115852|ref|XP_009611838.1|PREDICTED: basic 7S globulin-like [Nicotiana tomentosiformis]
TCONS_00122379	14.8313	6.93642	44.5168	24.3163	gi|1025040536|ref|XP_016445031.1|PREDICTED: basic blue protein-like [Nicotiana tabacum]
TCONS_00014318	5.97838	5.01826	20.3985	15.7098	gi|1025077319|ref|XP_016453626.1|PREDICTED: basic blue protein-like [Nicotiana tabacum]
TCONS_00004900	0.450541	0.481327	3.72845	2.5302	gi|698523019|ref|XP_009758310.1|PREDICTED: basic endochitinase-like [Nicotiana sylvestris]
TCONS_00006153	9.69206	7.59699	5.48496	4.34215	gi|1025241945|ref|XP_016486840.1|PREDICTED: B-box zinc finger protein 19-like [Nicotiana tabacum]
TCONS_00001225	0.589443	0.683934	1.74687	1.51952	gi|1025355612|ref|XP_016511373.1|PREDICTED: BEL1-like homeodomain protein 2 [Nicotiana tabacum]
TCONS_00127224	0.138901	7.69568e-12	0.685342	0.87597	gi|1025337280|ref|XP_016507299.1|PREDICTED: BEL1-like homeodomain protein 7 isoform X1 [Nicotiana tabacum]
TCONS_00108835	1.70099	1.27588	4.07142	6.26658	gi|1171577|emb|CAA64636.1|hsr201 [Nicotiana tabacum]
TCONS_00004968	0.30708	0.702945	2.3967	2.37485	gi|1025153656|ref|XP_016468030.1|PREDICTED: BES1/BZR1 homolog protein 4-like isoform X2 [Nicotiana tabacum]
TCONS_00102887	3.27818	2.82645	5.82513	10.9982	gi|698510531|ref|XP_009800423.1|PREDICTED: BES1/BZR1 homolog protein 4-like isoform X1 [Nicotiana sylvestris]
TCONS_00062174	1.98675	2.16846	3.51647	7.214	gi|698474574|ref|XP_009784733.1|PREDICTED: bet1-like SNARE 1-1 isoform X2 [Nicotiana sylvestris]
TCONS_00062173	0.707188	0.420935	3.194	2.1948	gi|698474567|ref|XP_009784729.1|PREDICTED: bet1-like SNARE 1-1 isoform X1 [Nicotiana sylvestris]
TCONS_00031307	35.5282	45.8151	17.0702	19.1873	gi|698492503|ref|XP_009792595.1|PREDICTED: beta carbonic anhydrase 5, chloroplastic-like isoform X2 [Nicotiana sylvestris]
TCONS_00060295	11.4583	16.289	6.07234	6.02796	gi|1025046577|ref|XP_016446542.1|PREDICTED: beta carbonic anhydrase 5, chloroplastic-like isoform X2 [Nicotiana tabacum]
TCONS_00031308	4.0235	5.08667	2.42554	1.43106	gi|1025220946|ref|XP_016482109.1|PREDICTED: beta carbonic anhydrase 5, chloroplastic-like isoform X1 [Nicotiana tabacum]
TCONS_00060293	5.01914	6.08641	3.52926	1.85941	gi|1025046577|ref|XP_016446542.1|PREDICTED: beta carbonic anhydrase 5, chloroplastic-like isoform X2 [Nicotiana tabacum]
TCONS_00060294	5.80364	5.65322	3.1718	2.91755	gi|1025046573|ref|XP_016446541.1|PREDICTED: beta carbonic anhydrase 5, chloroplastic-like isoform X1 [Nicotiana tabacum]
TCONS_00070432	0.20089	0.325694	1.32859	0.861702	gi|1025289396|ref|XP_016497092.1|PREDICTED: beta-1,4-mannosyl-glycoprotein 4-beta-N-acetylglucosaminyltransferase-like isoform X1 [Nicotiana tabacum]
TCONS_00063867	2.12086	2.9671	5.02052	10.1207	gi|698517631|ref|XP_009803698.1|PREDICTED: uncharacterized protein LOC104249027 [Nicotiana sylvestris]
TCONS_00063481	1.97278	2.41126	6.98613	7.31103	gi|697175866|ref|XP_009596880.1|PREDICTED: beta-amylase 1, chloroplastic-like [Nicotiana tomentosiformis]
TCONS_00018078	2.69351	7.62932	25.7117	16.757	gi|1025046814|ref|XP_016446602.1|PREDICTED: beta-amylase 3, chloroplastic-like [Nicotiana tabacum]
TCONS_00024812	0.0415266	0.0256435	0.557732	0.626845	gi|1025050511|ref|XP_016447479.1|PREDICTED: beta-amylase 3, chloroplastic-like [Nicotiana tabacum]
TCONS_00018079	1.12139	2.09762	0.926913	0.242295	gi|1025046814|ref|XP_016446602.1|PREDICTED: beta-amylase 3, chloroplastic-like [Nicotiana tabacum]
TCONS_00012870	2.78642	2.71884	0.0695953	0.711287	gi|697177314|ref|XP_009597613.1|PREDICTED: beta-amylase [Nicotiana tomentosiformis]
TCONS_00012869	2.13993	2.19112	1.24248	1.13471	gi|697177314|ref|XP_009597613.1|PREDICTED: beta-amylase [Nicotiana tomentosiformis]
TCONS_00015486	2.05889	1.93147	6.22819	5.63065	gi|1025383904|ref|XP_016448143.1|PREDICTED: beta-amyrin 28-oxidase-like [Nicotiana tabacum]
TCONS_00051474	1.82655	0.626825	0.334315	0.0785094	gi|1025386286|ref|XP_016433993.1|PREDICTED: beta-amyrin 28-oxidase-like isoform X1 [Nicotiana tabacum]
TCONS_00030982	2.88844	2.30841	5.7523	7.45695	gi|697118137|ref|XP_009612989.1|PREDICTED: beta-amyrin synthase [Nicotiana tomentosiformis]
TCONS_00030987	1.12218	0.236922	3.08754	2.05495	gi|1025350966|ref|XP_016436651.1|PREDICTED: beta-amyrin synthase-like isoform X1 [Nicotiana tabacum]
TCONS_00007798	0.03865	0.00485797	0.398995	0.720489	gi|698482108|ref|XP_009787998.1|PREDICTED: beta-carotene hydroxylase 2, chloroplastic-like [Nicotiana sylvestris]
TCONS_00019782	0.667686	0.403794	0.14537	0.00633265	gi|697160847|ref|XP_009589204.1|PREDICTED: beta-D-glucosyl crocetin beta-1,6-glucosyltransferase-like [Nicotiana tomentosiformis]
TCONS_00027799	6.64506	8.84877	4.07699	3.39548	gi|1025325921|ref|XP_016505031.1|PREDICTED: beta-D-xylosidase 1-like isoform X2 [Nicotiana tabacum]
TCONS_00021990	0.00109655	0.157071	0.815001	1.35867	gi|1025333846|ref|XP_016511977.1|PREDICTED: beta-fructofuranosidase, insoluble isoenzyme 1-like [Nicotiana tabacum]
TCONS_00019506	4.89681	3.41167	1.38669	0.413191	gi|1025395405|ref|XP_016436284.1|PREDICTED: beta-fructofuranosidase, insoluble isoenzyme 1-like [Nicotiana tabacum]
TCONS_00021989	0.854062	0.461626	2.89209	5.16899	gi|1025333846|ref|XP_016511977.1|PREDICTED: beta-fructofuranosidase, insoluble isoenzyme 1-like [Nicotiana tabacum]
TCONS_00019514	0.43119	0.312244	1.16654	1.19504	gi|698518198|ref|XP_009803979.1|PREDICTED: beta-fructofuranosidase, insoluble isoenzyme 1-like [Nicotiana sylvestris]
TCONS_00021991	0.134774	0.202292	1.03429	1.04278	gi|697183975|ref|XP_009601011.1|PREDICTED: beta-fructofuranosidase, insoluble isoenzyme 1 [Nicotiana tomentosiformis]
TCONS_00019505	5.17826	1.78683	1.04597	0.229969	gi|698589106|ref|XP_009779642.1|PREDICTED: beta-fructofuranosidase, insoluble isoenzyme 1-like [Nicotiana sylvestris]
TCONS_00060050	0.8669	0.339352	3.23056	2.34746	gi|462410486|gb|EMJ15820.1|hypothetical protein PRUPE_ppa001340mg [Prunus persica]
TCONS_00081980	0.0468883	1.04512	4.10051	4.76625	gi|525313770|ref|NP_001266133.1|beta-galactosidase-like [Cicer arietinum]
TCONS_00110484	0	0	1.75211	5.28381	gi|697185135|ref|XP_009601591.1|PREDICTED: beta-glucosidase 12-like [Nicotiana tomentosiformis]
TCONS_00114332	0.300749	0.958651	2.32788e-05	0.000917425	gi|1025371552|ref|XP_016514828.1|PREDICTED: beta-glucosidase 11-like [Nicotiana tabacum]
TCONS_00036540	0.0778862	0.0931092	1.61201	8.2237	gi|698499573|ref|XP_009795602.1|PREDICTED: beta-glucosidase 12-like [Nicotiana sylvestris]
TCONS_00036539	0.123788	0.513518	1.58313	14.8009	gi|1025370082|ref|XP_016514472.1|PREDICTED: beta-glucosidase 12-like [Nicotiana tabacum]
TCONS_00081426	0	0	1.14995	5.359	gi|1025391743|ref|XP_016435367.1|PREDICTED: beta-glucosidase 12-like, partial [Nicotiana tabacum]
TCONS_00020060	0	0.155175	0.235215	5.64916	gi|697185135|ref|XP_009601591.1|PREDICTED: beta-glucosidase 12-like [Nicotiana tomentosiformis]
TCONS_00073514	5.24087e-12	0	0.452278	7.66302	gi|697185135|ref|XP_009601591.1|PREDICTED: beta-glucosidase 12-like [Nicotiana tomentosiformis]
TCONS_00108185	0.120339	0.00165771	0.470813	0.629581	gi|1025040956|ref|XP_016445134.1|PREDICTED: beta-glucosidase 42-like isoform X1 [Nicotiana tabacum]
TCONS_00108187	0.0712855	9.16302e-05	0.30975	0.350801	gi|1025040956|ref|XP_016445134.1|PREDICTED: beta-glucosidase 42-like isoform X1 [Nicotiana tabacum]
TCONS_00108184	0.0868405	0.00824237	0.9869	0.226554	gi|1025040956|ref|XP_016445134.1|PREDICTED: beta-glucosidase 42-like isoform X1 [Nicotiana tabacum]
TCONS_00043343	2.56303	3.23571	2.00388	0.936605	gi|723688937|ref|XP_010319196.1|PREDICTED: uncharacterized protein LOC101247513 [Solanum lycopersicum]
TCONS_00030458	0.304016	0.144735	1.33456	1.36614	gi|1025311699|ref|XP_016502020.1|PREDICTED: beta-hexosaminidase 1-like [Nicotiana tabacum]
TCONS_00106427	1.12772	1.64447	0.694161	0.28595	gi|1025316276|ref|XP_016503177.1|PREDICTED: beta-hexosaminidase 1-like [Nicotiana tabacum]
TCONS_00069813	1.00543	0.858011	0.66722	0.320099	gi|297312458|gb|EFH42882.1|beta-xylosidase 4 [Arabidopsis lyrata subsp. lyrata]
TCONS_00053352	0.126959	0.00109724	1.22476	0.640722	gi|1025317498|ref|XP_016507379.1|PREDICTED: bidirectional sugar transporter SWEET1-like isoform X2 [Nicotiana tabacum]
TCONS_00135999	0.0469986	0.235681	0.684598	1.0614	gi|1025287603|ref|XP_016496631.1|PREDICTED: bidirectional sugar transporter SWEET1-like isoform X1 [Nicotiana tabacum]
TCONS_00034484	1.37196	1.72218	5.66125	6.82523	gi|1025081723|ref|XP_016454709.1|PREDICTED: bidirectional sugar transporter SWEET3-like [Nicotiana tabacum]
TCONS_00034483	8.00155e-05	1.30171e-13	0.412692	0.666726	gi|698498307|ref|XP_009795066.1|PREDICTED: bidirectional sugar transporter SWEET3 [Nicotiana sylvestris]
TCONS_00046274	3.64852	2.93478	6.17716	12.5351	gi|1025361356|ref|XP_016512798.1|PREDICTED: bidirectional sugar transporter SWEET3b-like [Nicotiana tabacum]
TCONS_00003245	94.5387	80.0825	53.5403	23.9595	gi|697154792|ref|XP_009631633.1|PREDICTED: phytoene synthase 2, chloroplastic [Nicotiana tomentosiformis]
TCONS_00057826	0.769478	1.01276	0.453439	0.294315	gi|1025017994|ref|XP_016441958.1|PREDICTED: bifunctional 3-dehydroquinate dehydratase/shikimate dehydrogenase, chloroplastic-like isoform X4 [Nicotiana tabacum]
TCONS_00057819	0.000312735	0.00154444	0.0299541	0.341404	gi|1025017994|ref|XP_016441958.1|PREDICTED: bifunctional 3-dehydroquinate dehydratase/shikimate dehydrogenase, chloroplastic-like isoform X4 [Nicotiana tabacum]
TCONS_00022498	14.9977	15.0249	38.2345	72.4968	gi|697159303|ref|XP_009588408.1|PREDICTED: bifunctional epoxide hydrolase 2-like [Nicotiana tomentosiformis]
TCONS_00069598	0.00730312	0.0566149	0.483135	0.121557	gi|1083854943|ref|XP_018624861.1|PREDICTED: bifunctional nitrilase/nitrile hydratase NIT4A-like isoform X2 [Nicotiana tomentosiformis]
TCONS_00028548	0.381352	0.155997	0.640746	1.55351	gi|1025288757|ref|XP_016496926.1|PREDICTED: bifunctional phosphatase IMPL2, chloroplastic-like isoform X1 [Nicotiana tabacum]
TCONS_00061848	0.104493	0.274861	3.89403	1.99968	gi|1025371215|ref|XP_016514745.1|PREDICTED: bifunctional purple acid phosphatase 26-like [Nicotiana tabacum]
TCONS_00097612	0.281851	0.242593	1.68016	1.36613	gi|1025067652|ref|XP_016451221.1|PREDICTED: binding partner of ACD11 1-like isoform X2 [Nicotiana tabacum]
TCONS_00037504	0.682201	0.530143	2.82754	1.86694	gi|1025228749|ref|XP_016483540.1|PREDICTED: binding partner of ACD11 1-like isoform X2 [Nicotiana tabacum]
TCONS_00097613	0.18475	0.287502	1.43514	0.936065	gi|1025067648|ref|XP_016451220.1|PREDICTED: binding partner of ACD11 1-like isoform X1 [Nicotiana tabacum]
TCONS_00077655	0.908442	0.803607	2.30117	2.99344	gi|1025379180|ref|XP_016432766.1|PREDICTED: binding partner of ACD11 1-like isoform X1 [Nicotiana tabacum]
TCONS_00129100	0.00475722	0.370291	0.887733	1.31832	gi|1025132191|ref|XP_016464938.1|PREDICTED: biotin--protein ligase 2-like isoform X3 [Nicotiana tabacum]
TCONS_00128131	0.165659	0.0306377	0.825373	0.424309	gi|1025276374|ref|XP_016494328.1|PREDICTED: BOI-related E3 ubiquitin-protein ligase 1-like isoform X1 [Nicotiana tabacum]
TCONS_00127410	0.123526	0.15851	0.652607	0.757896	gi|297828457|ref|XP_002882111.1|hypothetical protein ARALYDRAFT_483891 [Arabidopsis lyrata subsp. lyrata]
TCONS_00081861	1.35202	0.850943	2.9688	3.11342	gi|1025107032|ref|XP_016460511.1|PREDICTED: boron transporter 4-like isoform X2 [Nicotiana tabacum]
TCONS_00114532	0.180564	0.907061	8.61386	12.115	gi|697101709|ref|XP_009597462.1|PREDICTED: branched-chain-amino-acid aminotransferase 2, chloroplastic-like [Nicotiana tomentosiformis]
TCONS_00114531	0.34017	0.62639	2.11642	1.78582	gi|697101709|ref|XP_009597462.1|PREDICTED: branched-chain-amino-acid aminotransferase 2, chloroplastic-like [Nicotiana tomentosiformis]
TCONS_00114832	0.728706	0.853209	3.44697	2.64272	gi|1025238078|ref|XP_016485889.1|PREDICTED: branched-chain-amino-acid aminotransferase 3, chloroplastic-like isoform X1 [Nicotiana tabacum]
TCONS_00085627	1.49224	1.59307	5.02221	4.11196	gi|697134004|ref|XP_009621052.1|PREDICTED: branched-chain-amino-acid aminotransferase 3, chloroplastic-like isoform X2 [Nicotiana tomentosiformis]
TCONS_00032381	0.700678	0.24107	2.66267	3.33228	gi|698495713|ref|XP_009793953.1|PREDICTED: branched-chain-amino-acid aminotransferase-like protein 1 [Nicotiana sylvestris]
TCONS_00032386	1.59909	1.44944	5.39815	4.0541	gi|698495715|ref|XP_009793954.1|PREDICTED: branched-chain-amino-acid aminotransferase-like protein 1 [Nicotiana sylvestris]
TCONS_00127109	0.0044759	0.213181	0.551624	0.669494	gi|1025091362|ref|XP_016457097.1|PREDICTED: BRCA1-associated protein-like [Nicotiana tabacum]
TCONS_00080290	0.279299	0.469144	0.0772724	0.178388	gi|460397102|ref|XP_004244107.1|PREDICTED: uncharacterized protein LOC101245078 isoform X1 [Solanum lycopersicum]
TCONS_00002718	0.0771972	0.160842	0.886607	1.00869	gi|1102145849|gb|OIT02179.1|btbpoz and taz domain-containing protein 1 [Nicotiana attenuata]
TCONS_00002714	0.00795554	0.00225209	0.13325	0.472802	gi|1102145849|gb|OIT02179.1|btbpoz and taz domain-containing protein 1 [Nicotiana attenuata]
TCONS_00002720	0.247875	0.540833	1.36125	2.2135	gi|1102145849|gb|OIT02179.1|btbpoz and taz domain-containing protein 1 [Nicotiana attenuata]
TCONS_00052499	7.07068	6.52402	1.64028	0.678673	gi|1025025935|ref|XP_016442626.1|PREDICTED: BTB/POZ and TAZ domain-containing protein 1-like [Nicotiana tabacum]
TCONS_00002717	0.262914	0.280146	1.23132	0.852824	gi|1102145849|gb|OIT02179.1|btbpoz and taz domain-containing protein 1 [Nicotiana attenuata]
TCONS_00077023	37.1936	69.9029	34.9849	9.98784	gi|1025397549|ref|XP_016449066.1|PREDICTED: BTB/POZ and TAZ domain-containing protein 1-like isoform X1 [Nicotiana tabacum]
TCONS_00065637	1.63911	1.79489	3.762	20.0745	gi|1025285927|ref|XP_016496185.1|PREDICTED: BTB/POZ and TAZ domain-containing protein 1-like [Nicotiana tabacum]
TCONS_00090189	4.35685	3.98772	2.83217	2.16563	gi|1025413785|ref|XP_016440231.1|PREDICTED: BTB/POZ domain-containing protein At1g63850-like [Nicotiana tabacum]
TCONS_00012002	1.73614	1.34933	0.173754	0.932387	gi|1025168074|ref|XP_016470350.1|PREDICTED: BTB/POZ domain-containing protein At3g22104-like isoform X1 [Nicotiana tabacum]
TCONS_00071912	1.93126	2.07367	1.30077	1.02029	gi|1025208700|ref|XP_016478976.1|PREDICTED: BTB/POZ domain-containing protein At3g22104-like isoform X1 [Nicotiana tabacum]
TCONS_00106856	2.78462	4.5766	6.67017	11.1758	gi|1025218036|ref|XP_016481379.1|PREDICTED: BTB/POZ domain-containing protein At5g41330-like [Nicotiana tabacum]
TCONS_00083599	0.0352227	0.00232642	0.23728	1.08408	gi|1025293546|ref|XP_016498089.1|PREDICTED: BTB/POZ domain-containing protein At5g48800-like [Nicotiana tabacum]
TCONS_00083605	0.0920667	0.252353	0.0123448	0.00162089	gi|1025293546|ref|XP_016498089.1|PREDICTED: BTB/POZ domain-containing protein At5g48800-like [Nicotiana tabacum]
TCONS_00083604	0.145176	0.306051	0.48142	1.39558	gi|1025293546|ref|XP_016498089.1|PREDICTED: BTB/POZ domain-containing protein At5g48800-like [Nicotiana tabacum]
TCONS_00095234	2.09694	3.53762	0.480661	0.258758	gi|698515615|ref|XP_009802686.1|PREDICTED: putative BTB/POZ domain-containing protein DOT3 isoform X2 [Nicotiana sylvestris]
TCONS_00125670	1.65115	2.53637	1.32746	0.422853	gi|1102149328|gb|OIT05604.1|btbpoz domain-containing protein dot3 [Nicotiana attenuata]
TCONS_00039058	0.997738	1.39826	0.474341	0.0930774	gi|697098154|ref|XP_009625197.1|PREDICTED: BTB/POZ domain-containing protein NPY2-like [Nicotiana tomentosiformis]
TCONS_00015991	1.50067	1.18283	3.19659	4.44998	gi|697104055|ref|XP_009605834.1|PREDICTED: BURP domain protein USPL1-like [Nicotiana tomentosiformis]
TCONS_00048534	3.33657	3.06696	7.26408	23.3519	gi|1025344783|ref|XP_016509170.1|PREDICTED: protein SRC2-like [Nicotiana tabacum]
TCONS_00066053	0.430777	0.505024	2.30813	1.49982	gi|1025400566|ref|XP_016436921.1|PREDICTED: CAAX prenyl protease 2-like isoform X2 [Nicotiana tabacum]
TCONS_00022730	1.2387	1.97106	4.62188	11.7191	gi|1027852047|ref|NP_001312531.1|caffeic acid 3-O-methyltransferase-like [Nicotiana tabacum]
TCONS_00094587	2.32343	3.13684	5.52074	13.215	gi|1025255421|ref|XP_016489727.1|PREDICTED: caffeic acid 3-O-methyltransferase-like [Nicotiana tabacum]
TCONS_00024066	3.46137	2.86241	8.78419	10.5566	gi|1025094636|ref|XP_016457929.1|PREDICTED: caffeic acid 3-O-methyltransferase-like [Nicotiana tabacum]
TCONS_00111289	4.83422	5.9573	15.3988	29.7051	gi|1025246621|ref|XP_016488000.1|PREDICTED: caffeic acid 3-O-methyltransferase-like [Nicotiana tabacum]
TCONS_00001741	2.01922	3.70448	11.316	22.6414	gi|1622926|gb|AAC49915.1|caffeoyl-CoA O-methyltransferase 3 [Nicotiana tabacum]
TCONS_00029537	0.460224	0.401904	4.12584	7.94849	gi|1027854695|ref|NP_001312330.1|caffeoyl-CoA O-methyltransferase 4 [Nicotiana tabacum]
TCONS_00125528	0.0412601	0.112353	0.98422	0.311364	gi|1025151281|ref|XP_016472584.1|PREDICTED: caffeoylshikimate esterase-like [Nicotiana tabacum]
TCONS_00039397	1.47215	2.58948	1.3034	0.526515	gi|1025239040|ref|XP_016486119.1|PREDICTED: caffeoylshikimate esterase-like [Nicotiana tabacum]
TCONS_00024179	0.850765	0.0391353	1.58577	1.8771	gi|1025068838|ref|XP_016451516.1|PREDICTED: calcineurin B-like protein 1 [Nicotiana tabacum]
TCONS_00130472	0.347758	0.479821	1.6152	1.37246	gi|698533042|ref|XP_009763342.1|PREDICTED: calcineurin B-like protein 3 isoform X1 [Nicotiana sylvestris]
TCONS_00128800	0.0534415	0.012459	0.714294	0.324705	gi|698505896|ref|XP_009798375.1|PREDICTED: calcineurin B-like protein 7 isoform X2 [Nicotiana sylvestris]
TCONS_00132295	9.25556e-05	0.126617	0.880378	0.479103	gi|1083846906|ref|XP_018628413.1|PREDICTED: calcineurin subunit B-like isoform X1 [Nicotiana tomentosiformis]
TCONS_00028813	1.99502	3.07264	8.03452	12.2364	gi|1025192294|ref|XP_016475457.1|PREDICTED: calcium uniporter protein 2, mitochondrial-like [Nicotiana tabacum]
TCONS_00028814	0.791746	1.21394	3.82618	6.14583	gi|1025192294|ref|XP_016475457.1|PREDICTED: calcium uniporter protein 2, mitochondrial-like [Nicotiana tabacum]
TCONS_00119041	1.93868	1.84089	4.06713	7.34175	gi|697139172|ref|XP_009623674.1|PREDICTED: calcium uniporter protein 2, mitochondrial-like [Nicotiana tomentosiformis]
TCONS_00113932	8.56176e-08	0.0028777	0.293428	0.343486	gi|1025390508|ref|XP_016435060.1|PREDICTED: calcium uniporter protein 4, mitochondrial-like [Nicotiana tabacum]
TCONS_00119042	1.10379	1.1096	1.84805	4.70797	gi|1025406385|ref|XP_016438370.1|PREDICTED: calcium uniporter protein 2, mitochondrial-like [Nicotiana tabacum]
TCONS_00098620	5.84539	6.77761	11.1258	39.1878	gi|698504892|ref|XP_009797933.1|PREDICTED: calcium-binding protein CAST-like [Nicotiana sylvestris]
TCONS_00041392	24.3119	41.4137	90.9995	153.467	gi|1025197704|ref|XP_016476255.1|PREDICTED: calcium-binding protein KIC-like [Nicotiana tabacum]
TCONS_00070404	3.25437	1.02269	5.65854	8.87358	gi|1111043364|ref|XP_019228679.1|PREDICTED: calcium-binding protein PBP1-like [Nicotiana attenuata]
TCONS_00041391	0.311554	2.04546	5.84794	5.32294	gi|1025197704|ref|XP_016476255.1|PREDICTED: calcium-binding protein KIC-like [Nicotiana tabacum]
TCONS_00000442	15.4688	20.1893	49.3077	71.1205	gi|1083875730|ref|XP_018628113.1|PREDICTED: calcium-binding protein KIC [Nicotiana tomentosiformis]
TCONS_00058388	11.0241	13.9953	62.4382	102.94	gi|1025121981|ref|XP_016463296.1|PREDICTED: calcium-binding protein PBP1-like [Nicotiana tabacum]
TCONS_00116956	13.2347	5.82512	35.956	27.8017	gi|1102294603|gb|OIT40420.1|calcium-binding protein pbp1 [Nicotiana attenuata]
TCONS_00130877	22.737	15.9745	63.5379	52.4652	gi|698523408|ref|XP_009758511.1|PREDICTED: calcium-binding protein PBP1-like [Nicotiana sylvestris]
TCONS_00116952	6.3534	9.47263	37.2392	73.9977	gi|1025121981|ref|XP_016463296.1|PREDICTED: calcium-binding protein PBP1-like [Nicotiana tabacum]
TCONS_00058390	0.613904	0.531948	2.33421	2.27113	gi|1025121981|ref|XP_016463296.1|PREDICTED: calcium-binding protein PBP1-like [Nicotiana tabacum]
TCONS_00126934	1.09539	0.770244	4.91798	3.44936	gi|1025181584|ref|XP_016472954.1|PREDICTED: calcium-binding protein PBP1-like [Nicotiana tabacum]
TCONS_00116953	28.2939	56.3186	122.381	234.775	gi|698475652|ref|XP_009785190.1|PREDICTED: calcium-binding protein PBP1-like [Nicotiana sylvestris]
TCONS_00103016	3.75148	1.699	10.5953	7.13806	gi|1025362495|ref|XP_016513086.1|PREDICTED: calcium-binding protein PBP1-like [Nicotiana tabacum]
TCONS_00016291	17.0659	35.093	69.4866	192.353	gi|698511132|ref|XP_009800692.1|PREDICTED: calcium-binding protein PBP1-like [Nicotiana sylvestris]
TCONS_00068861	7.11579	13.6753	29.1724	86.0571	gi|1025268105|ref|XP_016492888.1|PREDICTED: calcium-binding protein PBP1-like [Nicotiana tabacum]
TCONS_00058396	0.14396	0.12116	0.545428	0.901825	gi|1025121981|ref|XP_016463296.1|PREDICTED: calcium-binding protein PBP1-like [Nicotiana tabacum]
TCONS_00058394	10.9504	20.0865	31.2362	68.9119	gi|1025121981|ref|XP_016463296.1|PREDICTED: calcium-binding protein PBP1-like [Nicotiana tabacum]
TCONS_00030584	0.000166153	0.00164379	0.0420016	0.345029	gi|16215467|emb|CAC82998.1|calcium-dependent protein kinase 2 [Nicotiana tabacum]
TCONS_00063872	4.72876	6.75981	17.2	31.5765	gi|1027852035|ref|NP_001312410.1|calcium-dependent protein kinase 28-like [Nicotiana tabacum]
TCONS_00001339	0.960083	3.05526	4.17395	5.2521	gi|1025343629|ref|XP_016508891.1|PREDICTED: calcium-dependent protein kinase 28-like [Nicotiana tabacum]
TCONS_00027615	13.7851	13.3298	30.1356	62.102	gi|62361408|gb|AAX81331.1|calcium-dependent protein kinase [Nicotiana tabacum]
TCONS_00001340	7.74684	5.12723	16.5493	39.559	gi|1025343629|ref|XP_016508891.1|PREDICTED: calcium-dependent protein kinase 28-like [Nicotiana tabacum]
TCONS_00110581	0.17189	0.371153	1.61688	4.20221	gi|1025339427|ref|XP_016507827.1|PREDICTED: calcium-dependent protein kinase 28-like isoform X2 [Nicotiana tabacum]
TCONS_00110582	0.898353	0.99934	1.79014	3.18946	gi|1025339424|ref|XP_016507826.1|PREDICTED: calcium-dependent protein kinase 28-like isoform X1 [Nicotiana tabacum]
TCONS_00124447	13.8264	17.4215	32.4795	47.5186	gi|1025108868|ref|XP_016460966.1|PREDICTED: calcium-dependent protein kinase 32-like [Nicotiana tabacum]
TCONS_00059597	11.6479	15.2221	28.1867	53.2663	gi|697176264|ref|XP_009597085.1|PREDICTED: calcium-dependent protein kinase 32-like [Nicotiana tomentosiformis]
TCONS_00114658	1.05097	1.83919	3.51263	6.90894	gi|698523911|ref|XP_009758772.1|PREDICTED: calcium-dependent protein kinase 7-like isoform X1 [Nicotiana sylvestris]
TCONS_00068011	1.20795	3.04598	5.65322	11.1521	gi|1025093687|ref|XP_016457690.1|PREDICTED: calcium-dependent protein kinase 32-like [Nicotiana tabacum]
TCONS_00045035	5.34264	5.25257	11.3975	23.0014	gi|21314227|gb|AAM44081.1|type IIB calcium ATPase MCA5 [Medicago truncatula]
TCONS_00111679	0.363327	4.5631e-07	0.88171	0.697242	gi|49659964|gb|AAT68271.1|ECA3 [Arabidopsis thaliana]
TCONS_00017574	3.53079e-05	3.35678e-09	1.02096	0.765625	gi|1083863529|ref|XP_018626509.1|PREDICTED: calcium-transporting ATPase 8, plasma membrane-type [Nicotiana tomentosiformis]
TCONS_00070868	0.00109401	0.0282523	2.68743	6.51594	gi|698556721|ref|XP_009770832.1|PREDICTED: calcium-transporting ATPase, endoplasmic reticulum-type [Nicotiana sylvestris]
TCONS_00070863	0.0263716	0.066232	0.515172	0.492901	gi|1002252463|ref|XP_015630458.1|PREDICTED: calcium-transporting ATPase 4, endoplasmic reticulum-type [Oryza sativa Japonica Group]
TCONS_00012654	0.215487	0.245506	0.953205	1.04266	gi|1002252463|ref|XP_015630458.1|PREDICTED: calcium-transporting ATPase 4, endoplasmic reticulum-type [Oryza sativa Japonica Group]
TCONS_00012652	0.368584	0.340801	1.30638	2.27151	gi|1002252463|ref|XP_015630458.1|PREDICTED: calcium-transporting ATPase 4, endoplasmic reticulum-type [Oryza sativa Japonica Group]
TCONS_00012653	1.5267	1.7096	4.08192	6.09702	gi|1002252463|ref|XP_015630458.1|PREDICTED: calcium-transporting ATPase 4, endoplasmic reticulum-type [Oryza sativa Japonica Group]
TCONS_00008546	0.148826	0.0444116	0.376521	0.585868	gi|1025261296|ref|XP_016491192.1|PREDICTED: callose synthase 3-like, partial [Nicotiana tabacum]
TCONS_00016722	0.193673	0.140767	1.58828	1.12907	gi|1025353381|ref|XP_016510807.1|PREDICTED: callose synthase 3-like isoform X1 [Nicotiana tabacum]
TCONS_00028504	0.789473	0.734031	1.3499	2.46109	gi|297335448|gb|EFH65865.1|hypothetical protein ARALYDRAFT_470669 [Arabidopsis lyrata subsp. lyrata]
TCONS_00001290	3.71779	6.66393	13.5001	26.87	gi|1025026334|ref|XP_016442721.1|PREDICTED: calmodulin-binding protein 25-like [Nicotiana tabacum]
TCONS_00073493	0.0414485	0.0432472	0.693635	1.37001	gi|1025378792|ref|XP_016432664.1|PREDICTED: calmodulin-binding protein 60 A-like [Nicotiana tabacum]
TCONS_00073702	0.184286	0.191103	1.11569	1.93003	gi|1025226655|ref|XP_016481929.1|PREDICTED: calmodulin-binding protein 60 A-like isoform X1 [Nicotiana tabacum]
TCONS_00073490	0.147696	0.272751	0.982974	0.903574	gi|1025378792|ref|XP_016432664.1|PREDICTED: calmodulin-binding protein 60 A-like [Nicotiana tabacum]
TCONS_00073494	0.384149	1.39657	2.24602	6.8395	gi|1083880449|ref|XP_018628981.1|PREDICTED: calmodulin-binding protein 60 A-like [Nicotiana tomentosiformis]
TCONS_00073704	0.200595	0.986391	1.54499	2.91023	gi|1025226655|ref|XP_016481929.1|PREDICTED: calmodulin-binding protein 60 A-like isoform X1 [Nicotiana tabacum]
TCONS_00088307	0.000435021	4.15878e-06	0.298089	0.13527	gi|1025211546|ref|XP_016479710.1|PREDICTED: calmodulin-binding protein 60 A-like [Nicotiana tabacum]
TCONS_00112963	2.04513	2.21857	6.08555	12.4708	gi|698529744|ref|XP_009761691.1|PREDICTED: uncharacterized protein LOC104213840 isoform X1 [Nicotiana sylvestris]
TCONS_00010777	0.0322466	0.0144013	0.21665	0.639851	gi|1026012323|ref|XP_016551075.1|PREDICTED: uncharacterized protein LOC107850794, partial [Capsicum annuum]
TCONS_00010780	0.679957	0.250657	1.39137	4.38613	gi|1025386233|ref|XP_016433980.1|PREDICTED: calmodulin-binding protein 60 D-like [Nicotiana tabacum]
TCONS_00112954	0.114279	0.134119	0.592014	1.16571	gi|698529744|ref|XP_009761691.1|PREDICTED: uncharacterized protein LOC104213840 isoform X1 [Nicotiana sylvestris]
TCONS_00063040	0.0548274	0.0147825	0.436009	0.480537	gi|1025186325|ref|XP_016474091.1|PREDICTED: calmodulin-binding protein 60 B-like isoform X2 [Nicotiana tabacum]
TCONS_00112960	0.156709	0.177804	0.921301	2.13007	gi|698529744|ref|XP_009761691.1|PREDICTED: uncharacterized protein LOC104213840 isoform X1 [Nicotiana sylvestris]
TCONS_00112961	0.156709	0.177804	0.921301	2.13007	gi|698529744|ref|XP_009761691.1|PREDICTED: uncharacterized protein LOC104213840 isoform X1 [Nicotiana sylvestris]
TCONS_00107218	4.94572	6.59603	12.4054	28.2363	gi|460374015|ref|XP_004232807.1|PREDICTED: calmodulin-binding protein 60 B-like [Solanum lycopersicum]
TCONS_00116739	0.723982	0.876656	5.5227	6.60583	gi|460374015|ref|XP_004232807.1|PREDICTED: calmodulin-binding protein 60 B-like [Solanum lycopersicum]
TCONS_00112958	0.21354	0.230201	1.04116	1.01547	gi|698529746|ref|XP_009761692.1|PREDICTED: uncharacterized protein LOC104213840 isoform X2 [Nicotiana sylvestris]
TCONS_00116738	6.02305	8.19736	26.9627	56.6551	gi|460374015|ref|XP_004232807.1|PREDICTED: calmodulin-binding protein 60 B-like [Solanum lycopersicum]
TCONS_00112965	1.44949	1.68635	3.62117	4.85064	gi|698529746|ref|XP_009761692.1|PREDICTED: uncharacterized protein LOC104213840 isoform X2 [Nicotiana sylvestris]
TCONS_00112964	1.53992	1.49039	3.51348	4.59604	gi|698529746|ref|XP_009761692.1|PREDICTED: uncharacterized protein LOC104213840 isoform X2 [Nicotiana sylvestris]
TCONS_00112959	0.16557	0.180888	0.691541	0.733059	gi|698529746|ref|XP_009761692.1|PREDICTED: uncharacterized protein LOC104213840 isoform X2 [Nicotiana sylvestris]
TCONS_00010773	0.456419	0.904659	3.68303	3.65075	gi|697106177|ref|XP_009606927.1|PREDICTED: calmodulin-binding protein 60 D-like [Nicotiana tomentosiformis]
TCONS_00040738	0.00102668	0.00132408	0.18442	1.42699	gi|1025270183|ref|XP_016493429.1|PREDICTED: calmodulin-binding protein 60 D-like isoform X1 [Nicotiana tabacum]
TCONS_00109079	0.257915	0.193047	1.18006	0.556931	gi|525313797|ref|NP_001266140.1|calmodulin-binding transcription factor SR3L [Solanum lycopersicum]
TCONS_00044569	0.0708064	0.118678	0.45958	0.391607	gi|723737924|ref|XP_010327746.1|PREDICTED: calmodulin-interacting protein 111 isoform X1 [Solanum lycopersicum]
TCONS_00059881	0.436131	0.231265	0.0807914	0.117496	gi|565398441|ref|XP_006364783.1|PREDICTED: calmodulin-interacting protein 111 isoform X1 [Solanum tuberosum]
TCONS_00022692	4.74974	4.44352	9.47953	12.727	gi|1025125126|ref|XP_016463804.1|PREDICTED: calmodulin-like protein 3 [Nicotiana tabacum]
TCONS_00012702	9.21262	9.98941	23.6239	30.5972	gi|1025234911|ref|XP_016485102.1|PREDICTED: calvin cycle protein CP12-2, chloroplastic-like [Nicotiana tabacum]
TCONS_00090396	0.247482	0.215957	0.0508015	0.0821369	gi|697172300|ref|XP_009595089.1|PREDICTED: carbon catabolite repressor protein 4 homolog 3 isoform X2 [Nicotiana tomentosiformis]
TCONS_00090399	0.172522	0.152862	0.682141	0.320513	gi|697172300|ref|XP_009595089.1|PREDICTED: carbon catabolite repressor protein 4 homolog 3 isoform X2 [Nicotiana tomentosiformis]
TCONS_00069552	0.0431479	0.482893	0.00140516	3.28008e-06	gi|1025297103|ref|XP_016498981.1|PREDICTED: carbon catabolite repressor protein 4 homolog 4-like isoform X2 [Nicotiana tabacum]
TCONS_00125757	0.433074	0.460911	0.0961225	0.0884786	gi|1025179696|ref|XP_016472466.1|PREDICTED: carbon catabolite repressor protein 4 homolog 4-like isoform X1 [Nicotiana tabacum]
TCONS_00061341	0.000664876	0.0119754	0.396141	0.0388296	gi|1102140105|gb|OIS96519.1|snf1-related protein kinase catalytic subunit alpha kin10 [Nicotiana attenuata]
TCONS_00118234	0.402176	0.747265	0.0419564	1.08461e-06	gi|1025239475|ref|XP_016486232.1|PREDICTED: carbonic anhydrase, chloroplastic-like, partial [Nicotiana tabacum]
TCONS_00098381	0.289322	0.435647	1.13049	0.906	gi|1025296317|ref|XP_016498788.1|PREDICTED: carotenoid 9,10(9',10')-cleavage dioxygenase 1-like isoform X2 [Nicotiana tabacum]
TCONS_00125241	4.25697	4.7561	14.9012	10.9308	gi|698518841|ref|XP_009804285.1|PREDICTED: carotenoid 9,10(9',10')-cleavage dioxygenase 1-like isoform X1 [Nicotiana sylvestris]
TCONS_00028564	0.206062	0.0676611	4.50094	5.55557	gi|1025347856|ref|XP_016509920.1|PREDICTED: CASP-like protein 1E2 isoform X1 [Nicotiana tabacum]
TCONS_00059740	2.48015e-05	1.85669e-05	0.475725	0.122542	gi|698490059|ref|XP_009791545.1|PREDICTED: CASP-like protein 1E2 [Nicotiana sylvestris]
TCONS_00028565	2.165	0.933628	3.38571	6.72695	gi|1025347856|ref|XP_016509920.1|PREDICTED: CASP-like protein 1E2 isoform X1 [Nicotiana tabacum]
TCONS_00095993	0.189635	0.0882174	1.10988	3.07799	gi|697098430|ref|XP_009626653.1|PREDICTED: CASP-like protein 1F2 [Nicotiana tomentosiformis]
TCONS_00064005	1.19598	2.15766	5.58848	7.54232	gi|1025025508|ref|XP_016442527.1|PREDICTED: CASP-like protein 4C2 [Nicotiana tabacum]
TCONS_00106404	240.667	168.525	646.54	411.11	gi|697150024|ref|XP_009629223.1|PREDICTED: CASP-like protein 4D2 [Nicotiana tomentosiformis]
TCONS_00125616	416.966	267.618	1248.72	597.369	gi|1025204860|ref|XP_016478040.1|PREDICTED: CASP-like protein 4D2 [Nicotiana tabacum]
TCONS_00004386	0.114104	0.118781	1.02672	0.725349	gi|1025028828|ref|XP_016457758.1|PREDICTED: CASP-like protein 5B3 [Nicotiana tabacum]
TCONS_00044035	0.342147	0.336315	1.21613	1.82214	gi|1025084484|ref|XP_016455396.1|PREDICTED: CASP-like protein 5C1 [Nicotiana tabacum]
TCONS_00136679	1.00472	0.812955	0.112228	0.0445002	gi|1025283627|ref|XP_016495604.1|PREDICTED: uncharacterized protein YKR070W-like [Nicotiana tabacum]
TCONS_00088540	1.16224	2.13123	5.28717	11.7856	gi|1025123258|ref|XP_016463495.1|PREDICTED: polyphenol oxidase E, chloroplastic-like [Nicotiana tabacum]
TCONS_00072726	0.164719	0.582995	8.36932	8.89683	gi|698523747|ref|XP_009758687.1|PREDICTED: cation/calcium exchanger 1-like [Nicotiana sylvestris]
TCONS_00052855	6.13429	8.91565	19.0751	19.9445	gi|697110017|ref|XP_009608874.1|PREDICTED: cation/calcium exchanger 1-like [Nicotiana tomentosiformis]
TCONS_00095127	0.495691	0.844048	2.12995	2.94372	gi|1025286896|ref|XP_016496449.1|PREDICTED: cation/calcium exchanger 5-like [Nicotiana tabacum]
TCONS_00130251	0.012779	0.254603	0.856864	0.805572	gi|1025204879|ref|XP_016478046.1|PREDICTED: cation/calcium exchanger 5-like [Nicotiana tabacum]
TCONS_00130250	2.98466	3.65139	6.28497	11.2468	gi|697174190|ref|XP_009596037.1|PREDICTED: cation/calcium exchanger 5 [Nicotiana tomentosiformis]
TCONS_00064787	0.822051	0.396716	0.137792	0.221197	gi|565399572|ref|XP_006365323.1|PREDICTED: cation/H(+) antiporter 3-like [Solanum tuberosum]
TCONS_00051259	0.0697595	0.013402	0.390141	0.30142	gi|698561720|ref|XP_009772205.1|PREDICTED: cation/H(+) antiporter 4-like [Nicotiana sylvestris]
TCONS_00043991	0.238053	0.187232	1.11619	1.07572	gi|460374688|ref|XP_004233142.1|PREDICTED: cationic amino acid transporter 1 [Solanum lycopersicum]
TCONS_00029414	0.158136	0.0101282	0.778069	0.268739	gi|698497307|ref|XP_009794642.1|PREDICTED: cationic amino acid transporter 2, vacuolar-like [Nicotiana sylvestris]
TCONS_00119666	16.475	18.195	11.0383	5.26793	gi|1025218329|ref|XP_016481456.1|PREDICTED: CBL-interacting serine/threonine-protein kinase 1-like [Nicotiana tabacum]
TCONS_00070304	15.2093	17.9313	10.133	6.71791	gi|1025300348|ref|XP_016503297.1|PREDICTED: CBL-interacting serine/threonine-protein kinase 1-like [Nicotiana tabacum]
TCONS_00119665	2.11352	2.74958	1.30781	0.767831	gi|1025218329|ref|XP_016481456.1|PREDICTED: CBL-interacting serine/threonine-protein kinase 1-like [Nicotiana tabacum]
TCONS_00054268	2.22336	3.21387	5.94864	9.43189	gi|698447891|ref|XP_009771513.1|PREDICTED: CBL-interacting protein kinase 2-like [Nicotiana sylvestris]
TCONS_00068577	18.7233	25.2146	10.6147	15.8533	gi|1025333594|ref|XP_016506925.1|PREDICTED: CBL-interacting serine/threonine-protein kinase 11-like [Nicotiana tabacum]
TCONS_00044144	1.74416	2.71975	1.51231	1.05345	gi|697113321|ref|XP_009610539.1|PREDICTED: CBL-interacting serine/threonine-protein kinase 11-like [Nicotiana tomentosiformis]
TCONS_00124991	0.0375758	1.10459e-09	0.452194	0.466685	gi|1025193037|ref|XP_016475627.1|PREDICTED: CBL-interacting serine/threonine-protein kinase 5-like [Nicotiana tabacum]
TCONS_00000698	42.7826	37.1732	28.1853	11.6486	gi|698498385|ref|XP_009795102.1|PREDICTED: CBL-interacting serine/threonine-protein kinase 6-like [Nicotiana sylvestris]
TCONS_00052011	1.02706	2.986	9.61571	24.2952	gi|1025385176|ref|XP_016433711.1|PREDICTED: CBL-interacting serine/threonine-protein kinase 7-like [Nicotiana tabacum]
TCONS_00094805	2.98422e-05	0.0164275	0.34846	0.189381	gi|697110651|ref|XP_009609193.1|PREDICTED: CBL-interacting serine/threonine-protein kinase 7-like [Nicotiana tomentosiformis]
TCONS_00028045	1.15717	0.648991	1.93052	4.62454	gi|697183817|ref|XP_009600930.1|PREDICTED: CBL-interacting serine/threonine-protein kinase 7-like [Nicotiana tomentosiformis]
TCONS_00041654	1.52911	0.807303	0.121604	0.389078	gi|1025284625|ref|XP_016495858.1|PREDICTED: CBS domain-containing protein CBSX1, chloroplastic-like isoform X1 [Nicotiana tabacum]
TCONS_00099075	0.323282	0.322504	0.00940296	8.04062e-05	gi|698558040|ref|XP_009771191.1|PREDICTED: CBS domain-containing protein CBSX3, mitochondrial [Nicotiana sylvestris]
TCONS_00013958	0.079695	0.143669	0.677621	1.08428	gi|698489177|ref|XP_009791157.1|PREDICTED: general negative regulator of transcription subunit 3 isoform X1 [Nicotiana sylvestris]
TCONS_00070210	0.104976	0.572997	2.04272	1.15704	gi|1083848559|ref|XP_018623600.1|PREDICTED: uncharacterized protein LOC104088166 isoform X1 [Nicotiana tomentosiformis]
TCONS_00041628	6.56271	6.09329	4.98254	2.21521	gi|565347037|ref|XP_006340541.1|PREDICTED: uncharacterized protein LOC102579257 isoform X3 [Solanum tuberosum]
TCONS_00034100	0.0219012	0.023868	0.10295	0.622572	gi|1025381729|ref|XP_016443047.1|PREDICTED: CDP-diacylglycerol--serine O-phosphatidyltransferase 1-like [Nicotiana tabacum]
TCONS_00049224	0.471643	0.285181	1.29814	1.5026	gi|1027852428|ref|NP_001312695.1|CDPK-related kinase 4-like [Nicotiana tabacum]
TCONS_00005960	0.0447694	0.0124256	0.173557	0.960697	gi|1025367413|ref|XP_016442931.1|PREDICTED: cell cycle checkpoint protein RAD17-like isoform X1 [Nicotiana tabacum]
TCONS_00118944	1.84344	1.89503	1.18774	0.71986	gi|1025246017|ref|XP_016487848.1|PREDICTED: cell differentiation protein RCD1 homolog [Nicotiana tabacum]
TCONS_00058966	0.654682	0.332506	6.08758e-05	0.00145442	gi|1025315398|ref|XP_016502964.1|PREDICTED: cell division control protein 2 homolog 1-like isoform X5 [Nicotiana tabacum]
TCONS_00128657	0	0	0.122435	0.965881	gi|574470929|gb|ETV97938.1|hypothetical protein H310_09253 [Aphanomyces invadans]
TCONS_00085510	0.905782	0.903678	0.284015	0.258853	gi|698459494|ref|XP_009781307.1|PREDICTED: uncharacterized protein LOC104230245 [Nicotiana sylvestris]
TCONS_00111152	1.84776	1.89957	0.691551	1.19038	gi|697126731|ref|XP_009617400.1|PREDICTED: cell division protein FtsZ homolog 2-2, chloroplastic-like isoform X2 [Nicotiana tomentosiformis]
TCONS_00119595	2.579	2.62648	6.08499	7.42741	gi|1025330628|ref|XP_016506190.1|PREDICTED: cell number regulator 6-like [Nicotiana tabacum]
TCONS_00003505	0.123497	0.0979739	0.601789	0.468228	gi|1025326688|ref|XP_016505211.1|PREDICTED: ATP-dependent RNA helicase glh-1-like isoform X1 [Nicotiana tabacum]
TCONS_00130396	0.00446286	0.00093866	0.575989	0.404051	gi|1025266706|ref|XP_016492529.1|PREDICTED: zinc finger CCHC domain-containing protein 7-like isoform X2 [Nicotiana tabacum]
TCONS_00086687	0.662116	0.768406	5.6697	15.3701	gi|698427327|ref|XP_009788172.1|PREDICTED: cellulose synthase-like protein D3 [Nicotiana sylvestris]
TCONS_00031320	0.419372	0.891007	2.53464	4.16708	gi|15233733|ref|NP_195532.1|cellulose synthase like D4 [Arabidopsis thaliana]
TCONS_00021200	0.441445	0.167272	1.06745	1.8728	gi|15233733|ref|NP_195532.1|cellulose synthase like D4 [Arabidopsis thaliana]
TCONS_00086696	1.09447	0.764539	6.9304	17.6421	gi|15233733|ref|NP_195532.1|cellulose synthase like D4 [Arabidopsis thaliana]
TCONS_00031321	0.040577	0.199956	0.421071	0.737028	gi|15233733|ref|NP_195532.1|cellulose synthase like D4 [Arabidopsis thaliana]
TCONS_00031318	2.06401	2.57754	5.35477	9.51861	gi|697106771|ref|XP_009607209.1|PREDICTED: cellulose synthase-like protein D3 [Nicotiana tomentosiformis]
TCONS_00054477	0.0333704	0.0608884	1.05353	2.42518	gi|698455587|ref|XP_009780427.1|PREDICTED: CEN-like protein 1 [Nicotiana sylvestris]
TCONS_00015927	5.49194e-72	0.0254469	1.58934	9.38924	gi|1025277773|ref|XP_016494668.1|PREDICTED: CEN-like protein 1 [Nicotiana tabacum]
TCONS_00070202	2.25513	2.54555	5.05219	6.61804	gi|1025256092|ref|XP_016489904.1|PREDICTED: chalcone synthase 2 [Nicotiana tabacum]
TCONS_00103767	0.0206902	0.189011	4.63487	3.78657	gi|1025116824|ref|XP_016462471.1|PREDICTED: chaperone protein dnaJ 1, mitochondrial isoform X2 [Nicotiana tabacum]
TCONS_00000452	125.689	229.111	114.443	66.3334	gi|1025311175|ref|XP_016501892.1|PREDICTED: chaperone protein dnaJ 11, chloroplastic-like [Nicotiana tabacum]
TCONS_00047886	92.2707	157.291	88.1801	43.1092	gi|698473037|ref|XP_009784395.1|PREDICTED: chaperone protein dnaJ 11, chloroplastic [Nicotiana sylvestris]
TCONS_00096246	0.603481	0.0746035	0.0427376	0.0153957	gi|1102281185|gb|OIT28974.1|hypothetical protein A4A49_31471 [Nicotiana attenuata]
TCONS_00074805	0.306251	0.226305	1.66186	1.06075	gi|1102291074|gb|OIT37294.1|dnaj protein erdj3b [Nicotiana attenuata]
TCONS_00117308	0.000228604	6.8525e-08	1.49488	0.583433	gi|1025074957|ref|XP_016453038.1|PREDICTED: chaperone protein dnaJ A6, chloroplastic-like [Nicotiana tabacum]
TCONS_00080497	158.11	105.641	89.5462	44.107	gi|460366131|ref|XP_004228946.1|PREDICTED: ruBisCO large subunit-binding protein subunit beta, chloroplastic [Solanum lycopersicum]
TCONS_00051476	143.022	95.5172	85.3707	46.0307	gi|460366131|ref|XP_004228946.1|PREDICTED: ruBisCO large subunit-binding protein subunit beta, chloroplastic [Solanum lycopersicum]
TCONS_00092868	58.9007	49.3068	44.1749	18.8722	gi|1025169174|ref|XP_016470530.1|PREDICTED: ruBisCO large subunit-binding protein subunit beta, chloroplastic-like [Nicotiana tabacum]
TCONS_00021961	18.1652	12.224	11.2541	6.02193	gi|1025180770|ref|XP_016472740.1|PREDICTED: chaperonin CPN60-2, mitochondrial-like [Nicotiana tabacum]
TCONS_00027018	10.7995	10.9245	19.0105	41.0709	gi|1025277386|ref|XP_016494574.1|PREDICTED: charged multivesicular body protein 5-like [Nicotiana tabacum]
TCONS_00016273	8.7201	11.1975	15.2853	31.214	gi|698536930|ref|XP_009764670.1|PREDICTED: charged multivesicular body protein 5-like [Nicotiana sylvestris]
TCONS_00098103	0.333374	0.329213	1.23228	1.3559	gi|697170426|ref|XP_009594132.1|PREDICTED: CHD3-type chromatin-remodeling factor PICKLE-like [Nicotiana tomentosiformis]
TCONS_00055638	0.625704	2.02464	5.03514	8.49043	gi|1025102228|ref|XP_016459329.1|PREDICTED: chitin elicitor receptor kinase 1-like [Nicotiana tabacum]
TCONS_00022015	0.262566	0.371763	1.69562	0.988373	gi|1025216000|ref|XP_016480841.1|PREDICTED: chitin elicitor receptor kinase 1-like [Nicotiana tabacum]
TCONS_00067392	1.26113	1.22994	0.900189	0.548585	gi|1102149415|gb|OIT05691.1|lysm domain receptor-like kinase 3 [Nicotiana attenuata]
TCONS_00066040	4.12122	3.49663	1.51356	1.96641	gi|1025108520|ref|XP_016460873.1|PREDICTED: chitinase-like protein 2 [Nicotiana tabacum]
TCONS_00000641	0.00162786	0.00833941	0.24557	0.280237	gi|698482384|ref|XP_009788119.1|PREDICTED: scarecrow-like protein 21 [Nicotiana sylvestris]
TCONS_00021843	0.704495	1.30337	3.43854	11.8634	gi|698497419|ref|XP_009794690.1|PREDICTED: scarecrow-like protein 21 [Nicotiana sylvestris]
TCONS_00000642	0.260714	0.691305	3.33539	9.3235	gi|698482384|ref|XP_009788119.1|PREDICTED: scarecrow-like protein 21 [Nicotiana sylvestris]
TCONS_00021842	0.656751	1.33233	2.71809	7.6719	gi|697124672|ref|XP_009616343.1|PREDICTED: scarecrow-like protein 21 [Nicotiana tomentosiformis]
TCONS_00130036	0.0506471	0.199871	1.2834	1.97445	gi|565381677|ref|XP_006357190.1|PREDICTED: chloride channel protein CLC-b [Solanum tuberosum]
TCONS_00044267	0.375678	0.224954	0.890195	1.05306	gi|1025018287|ref|XP_016442033.1|PREDICTED: LOW QUALITY PROTEIN: chloride channel protein CLC-b-like [Nicotiana tabacum]
TCONS_00044281	29.5737	27.4021	16.5902	6.46589	gi|297314460|gb|EFH44883.1|ATCLC-A [Arabidopsis lyrata subsp. lyrata]
TCONS_00131297	28.9296	28.6705	19.7865	12.8533	gi|297314460|gb|EFH44883.1|ATCLC-A [Arabidopsis lyrata subsp. lyrata]
TCONS_00135315	0.00659188	0.0160286	0.00457071	5.18275	gi|1025359996|ref|XP_016512457.1|PREDICTED: chloride channel protein CLC-d [Nicotiana tabacum]
TCONS_00039244	0.0191385	0.135347	0.529126	0.382977	gi|723717663|ref|XP_010324192.1|PREDICTED: uncharacterized protein LOC606305 isoform X1 [Solanum lycopersicum]
TCONS_00107982	1487.98	1179.41	629.734	438.957	gi|1025409516|ref|XP_016439172.1|PREDICTED: chlorophyll a-b binding protein 13, chloroplastic-like [Nicotiana tabacum]
TCONS_00136168	2184.57	1857.65	1063.49	1223.81	gi|1027853221|ref|NP_001312416.1|chlorophyll a-b binding protein 13, chloroplastic [Nicotiana tabacum]
TCONS_00125980	1471.39	933.111	367.187	347.519	gi|1025334346|ref|XP_016513166.1|PREDICTED: chlorophyll a-b binding protein 13, chloroplastic-like [Nicotiana tabacum]
TCONS_00086733	1319.59	1041.7	616.139	596.167	gi|1027853221|ref|NP_001312416.1|chlorophyll a-b binding protein 13, chloroplastic [Nicotiana tabacum]
TCONS_00072036	1752.63	1808.68	763.321	721.509	gi|115781|sp|P27492.1|CB21_TOBACRecName: Full=Chlorophyll a-b binding protein 16, chloroplastic; AltName: Full=LHCII type I CAB-16; Short=LHCP; Flags: Precursor
TCONS_00031584	1213.27	1140.47	354.953	273.071	gi|697169898|ref|XP_009593856.1|PREDICTED: chlorophyll a-b binding protein 40, chloroplastic-like [Nicotiana tomentosiformis]
TCONS_00059292	1470.75	957.507	310.288	131.325	gi|697149119|ref|XP_009628757.1|PREDICTED: chlorophyll a-b binding protein 16, chloroplastic-like [Nicotiana tomentosiformis]
TCONS_00014396	876.008	585.605	255.409	87.6182	gi|1025054294|ref|XP_016448384.1|PREDICTED: chlorophyll a-b binding protein 16, chloroplastic-like [Nicotiana tabacum]
TCONS_00005169	0.995929	1.03557	6.41144	4.39809	gi|697179194|ref|XP_009598574.1|PREDICTED: chlorophyll a-b binding protein 21, chloroplastic-like isoform X1 [Nicotiana tomentosiformis]
TCONS_00005200	836.726	670.641	251.379	302.505	gi|1025259724|ref|XP_016490806.1|PREDICTED: chlorophyll a-b binding protein 21, chloroplastic-like [Nicotiana tabacum]
TCONS_00061908	478.832	352.228	136.201	142.092	gi|1025245960|ref|XP_016487830.1|PREDICTED: chlorophyll a-b binding protein 21, chloroplastic-like [Nicotiana tabacum]
TCONS_00005171	672.379	473.206	181.692	191.28	gi|1025259728|ref|XP_016490807.1|PREDICTED: chlorophyll a-b binding protein 21, chloroplastic-like [Nicotiana tabacum]
TCONS_00061907	637.58	526.006	228.956	317.322	gi|1025245958|ref|XP_016487829.1|PREDICTED: chlorophyll a-b binding protein 21, chloroplastic-like [Nicotiana tabacum]
TCONS_00020787	1981.91	1510.42	821.347	878.105	gi|1025156067|ref|XP_016468414.1|PREDICTED: chlorophyll a-b binding protein 36, chloroplastic-like [Nicotiana tabacum]
TCONS_00079732	25.1559	13.9533	5.26769	1.4025	gi|1025156067|ref|XP_016468414.1|PREDICTED: chlorophyll a-b binding protein 36, chloroplastic-like [Nicotiana tabacum]
TCONS_00136050	1343.91	866.718	513.287	363.173	gi|1025256603|ref|XP_016490031.1|PREDICTED: chlorophyll a-b binding protein 36, chloroplastic-like [Nicotiana tabacum]
TCONS_00073092	2244.78	1945.94	1095.32	1264.47	gi|1025078736|ref|XP_016453973.1|PREDICTED: chlorophyll a-b binding protein 37, chloroplastic-like [Nicotiana tabacum]
TCONS_00086179	1193.57	1055.37	237.219	174.485	gi|697105938|ref|XP_009606800.1|PREDICTED: chlorophyll a-b binding protein 50, chloroplastic-like [Nicotiana tomentosiformis]
TCONS_00052000	672.508	492.955	203.011	122.026	gi|698518391|ref|XP_009804068.1|PREDICTED: chlorophyll a-b binding protein 4, chloroplastic-like [Nicotiana sylvestris]
TCONS_00059290	1366.18	1252.09	422.521	531.893	gi|697128546|ref|XP_009618330.1|PREDICTED: chlorophyll a-b binding protein 40, chloroplastic-like [Nicotiana tomentosiformis]
TCONS_00059286	2103.46	2045.88	1043.96	1274.34	gi|698498879|ref|XP_009795315.1|PREDICTED: chlorophyll a-b binding protein 40, chloroplastic [Nicotiana sylvestris]
TCONS_00014395	1016.84	751.302	278.445	155.084	gi|1102275082|gb|OIT24365.1|chlorophyll a-b binding protein 50, chloroplastic, partial [Nicotiana attenuata]
TCONS_00059289	285.029	265.577	66.0006	35.7641	gi|698488686|ref|XP_009790934.1|PREDICTED: chlorophyll a-b binding protein 40, chloroplastic-like [Nicotiana sylvestris]
TCONS_00026504	1.97531	1.45332	0.769764	0.845853	gi|3036948|dbj|BAA25392.1|light harvesting chlorophyll a/b-binding protein [Nicotiana sylvestris]
TCONS_00026519	0.272261	0.121886	0.000316427	0.00785671	gi|698498879|ref|XP_009795315.1|PREDICTED: chlorophyll a-b binding protein 40, chloroplastic [Nicotiana sylvestris]
TCONS_00065943	9.68234	7.48497	2.3176	1.13893	gi|698466501|ref|XP_009782923.1|PREDICTED: chlorophyll a-b binding protein 50, chloroplastic-like [Nicotiana sylvestris]
TCONS_00096213	1006.84	911.939	247.682	155.799	gi|1025240615|ref|XP_016486500.1|PREDICTED: chlorophyll a-b binding protein 40, chloroplastic-like [Nicotiana tabacum]
TCONS_00119075	543.098	419.363	204.828	161.912	gi|1102275082|gb|OIT24365.1|chlorophyll a-b binding protein 50, chloroplastic, partial [Nicotiana attenuata]
TCONS_00116988	1711.22	1396.18	671.39	747.131	gi|1102275082|gb|OIT24365.1|chlorophyll a-b binding protein 50, chloroplastic, partial [Nicotiana attenuata]
TCONS_00103127	2843.51	2578.53	1163	1084.9	gi|1025288577|ref|XP_016496878.1|PREDICTED: chlorophyll a-b binding protein 6A, chloroplastic-like [Nicotiana tabacum]
TCONS_00074252	1583.44	1586.75	768.932	795.111	gi|698491972|ref|XP_009792367.1|PREDICTED: chlorophyll a-b binding protein 6A, chloroplastic-like [Nicotiana sylvestris]
TCONS_00074251	342.645	337.233	147.66	156.426	gi|1025356026|ref|XP_016511477.1|PREDICTED: chlorophyll a-b binding protein 6A, chloroplastic-like [Nicotiana tabacum]
TCONS_00070361	1549.54	1433.5	668.308	834.55	gi|698491972|ref|XP_009792367.1|PREDICTED: chlorophyll a-b binding protein 6A, chloroplastic-like [Nicotiana sylvestris]
TCONS_00094492	1219.63	1089.11	484.706	623.511	gi|1025301968|ref|XP_016499647.1|PREDICTED: chlorophyll a-b binding protein 6A, chloroplastic [Nicotiana tabacum]
TCONS_00094565	804.186	664.616	195.576	117.616	gi|698418758|ref|XP_009782905.1|PREDICTED: chlorophyll a-b binding protein 7, chloroplastic-like [Nicotiana sylvestris]
TCONS_00134284	809.192	492.772	249.201	48.7982	gi|1025162842|ref|XP_016469529.1|PREDICTED: chlorophyll a-b binding protein 7, chloroplastic [Nicotiana tabacum]
TCONS_00004683	1844.53	1819.95	1010.9	927.4	gi|604311897|gb|EYU25891.1|hypothetical protein MIMGU_mgv1a025195mg, partial [Erythranthe guttata]
TCONS_00091474	4817.82	4431.76	2593.04	2413.28	gi|1025373089|ref|XP_016515233.1|PREDICTED: chlorophyll a-b binding protein, chloroplastic [Nicotiana tabacum]
TCONS_00004684	1338.2	1257.2	747.819	632.101	gi|1025307765|ref|XP_016501042.1|PREDICTED: chlorophyll a-b binding protein, chloroplastic-like [Nicotiana tabacum]
TCONS_00136840	1394.15	1323.22	709.237	865.79	gi|1025276847|ref|XP_016494434.1|PREDICTED: chlorophyll a-b binding protein 8, chloroplastic [Nicotiana tabacum]
TCONS_00021400	1803.12	1441.41	812.46	835.299	gi|1025110034|ref|XP_016461266.1|PREDICTED: chlorophyll a-b binding protein 8, chloroplastic-like [Nicotiana tabacum]
TCONS_00027493	1518.15	1222.42	595.894	648.605	gi|1025295566|ref|XP_016498611.1|PREDICTED: chlorophyll a-b binding protein 8, chloroplastic-like [Nicotiana tabacum]
TCONS_00014394	28.9054	17.0121	2.33048	0.293908	gi|565396860|ref|XP_006364025.1|PREDICTED: chlorophyll a-b binding protein 40, chloroplastic [Solanum tuberosum]
TCONS_00015730	1232	1016.64	460.498	336.806	gi|1025364441|ref|XP_016513580.1|PREDICTED: chlorophyll a-b binding protein CP24 10A, chloroplastic [Nicotiana tabacum]
TCONS_00015755	428.232	332.374	134.21	91.2495	gi|1025364444|ref|XP_016513581.1|PREDICTED: chlorophyll a-b binding protein CP24 10A, chloroplastic-like [Nicotiana tabacum]
TCONS_00068124	1081.38	846.165	363.187	260.123	gi|698499948|ref|XP_009795766.1|PREDICTED: chlorophyll a-b binding protein CP24 10A, chloroplastic [Nicotiana sylvestris]
TCONS_00068126	693.924	500.977	213.389	180.289	gi|1027852694|ref|NP_001312460.1|chlorophyll a-b binding protein CP24 10A, chloroplastic-like [Nicotiana tabacum]
TCONS_00068125	1596.02	1201.09	564.598	409.64	gi|698499948|ref|XP_009795766.1|PREDICTED: chlorophyll a-b binding protein CP24 10A, chloroplastic [Nicotiana sylvestris]
TCONS_00015729	863.228	671.303	318.284	207.105	gi|697118664|ref|XP_009613268.1|PREDICTED: chlorophyll a-b binding protein CP24 10A, chloroplastic-like [Nicotiana tomentosiformis]
TCONS_00099659	52.7048	45.2545	23.617	12.6314	gi|1045373701|dbj|GAU40099.1|hypothetical protein TSUD_389490 [Trifolium subterraneum]
TCONS_00003660	2349.36	2311.88	1432.98	1009.8	gi|1027858090|ref|NP_001312267.1|chlorophyll a-b binding protein CP26, chloroplastic [Nicotiana tabacum]
TCONS_00111120	3491.08	3507.8	2184.07	1696.66	gi|698459750|ref|XP_009781366.1|PREDICTED: chlorophyll a-b binding protein CP26, chloroplastic [Nicotiana sylvestris]
TCONS_00126532	3579.24	3319.11	1938.2	1567.38	gi|698438113|ref|XP_009804550.1|PREDICTED: chlorophyll a-b binding protein CP29.1, chloroplastic-like [Nicotiana sylvestris]
TCONS_00041265	3274.88	3180.6	1925.52	1421.78	gi|1025201454|ref|XP_016477181.1|PREDICTED: chlorophyll a-b binding protein CP29.2, chloroplastic [Nicotiana tabacum]
TCONS_00009385	1360.22	1220.48	537.911	604.72	gi|697129298|ref|XP_009618704.1|PREDICTED: chlorophyll a-b binding protein P4, chloroplastic [Nicotiana tomentosiformis]
TCONS_00029710	2692.04	2333.47	1179.2	1194.73	gi|698566881|ref|XP_009773617.1|PREDICTED: chlorophyll a-b binding protein P4, chloroplastic [Nicotiana sylvestris]
TCONS_00099955	1.94476	1.32018	0.162187	0.220341	gi|697156635|ref|XP_009587071.1|PREDICTED: chlorophyll a-b binding protein P4, chloroplastic-like [Nicotiana tomentosiformis]
TCONS_00009386	56.2234	44.1165	24.3706	9.47403	gi|1025263886|ref|XP_016491826.1|PREDICTED: chlorophyll a-b binding protein P4, chloroplastic [Nicotiana tabacum]
TCONS_00012268	6.5051	3.59504	20.2849	11.8559	gi|1025367065|ref|XP_016442096.1|PREDICTED: chlorophyllase-2, chloroplastic-like [Nicotiana tabacum]
TCONS_00005160	5.10045	3.49879	19.9311	9.12261	gi|698490789|ref|XP_009791851.1|PREDICTED: chlorophyllase-2, chloroplastic-like [Nicotiana sylvestris]
TCONS_00068408	1.09675e-08	0.111704	4.3972e-08	0.000189498	gi|565389529|ref|XP_006360505.1|PREDICTED: uncharacterized protein LOC102587217 [Solanum tuberosum]
TCONS_00117724	55.0186	46.4819	33.2363	15.1936	gi|698570094|ref|XP_009774511.1|PREDICTED: chlorophyllide a oxygenase, chloroplastic-like [Nicotiana sylvestris]
TCONS_00109139	26.3652	23.7349	19.5778	9.93245	gi|1025043251|ref|XP_016445704.1|PREDICTED: chlorophyllide a oxygenase, chloroplastic-like [Nicotiana tabacum]
TCONS_00025573	2.99702	2.63018	1.99764	0.303995	gi|1025337323|ref|XP_016507310.1|PREDICTED: chlorophyllide a oxygenase, chloroplastic-like [Nicotiana tabacum]
TCONS_00035240	2.33508	1.12764	1.28941	0.310969	gi|1025234197|ref|XP_016484925.1|PREDICTED: chloroplast sensor kinase, chloroplastic-like [Nicotiana tabacum]
TCONS_00006144	0.673923	0.534167	0.24767	0.0641261	gi|565383051|ref|XP_006357840.1|PREDICTED: chloroplastic group IIA intron splicing facilitator CRS1, chloroplastic isoform X1 [Solanum tuberosum]
TCONS_00053082	1.42762	1.14613	0.514027	0.959226	gi|460404351|ref|XP_004247646.1|PREDICTED: CRM-domain containing factor CFM3A, chloroplastic/mitochondrial-like [Solanum lycopersicum]
TCONS_00108172	2.46654	1.31611	1.2515	0.928128	gi|460409299|ref|XP_004250076.1|PREDICTED: chromatin assembly factor 1 subunit FAS1 [Solanum lycopersicum]
TCONS_00045422	0.24659	0.459219	0.0560649	0.103316	gi|460393886|ref|XP_004242539.1|PREDICTED: chromatin modification-related protein EAF1 B [Solanum lycopersicum]
TCONS_00045419	0.222722	0.468712	0.164234	0.157003	gi|460393886|ref|XP_004242539.1|PREDICTED: chromatin modification-related protein EAF1 B [Solanum lycopersicum]
TCONS_00061481	0.0150494	0.00103513	0.408981	0.419227	gi|1025185370|ref|XP_016473876.1|PREDICTED: protein NLP9-like [Nicotiana tabacum]
TCONS_00010491	0.981213	0.932521	2.96401	3.50288	gi|1025415234|ref|XP_016440590.1|PREDICTED: uncharacterized protein LOC107766340 isoform X2 [Nicotiana tabacum]
TCONS_00049061	0.00366285	0.00931036	0.341031	0.537722	gi|1025230482|ref|XP_016483991.1|PREDICTED: cinnamate beta-D-glucosyltransferase-like [Nicotiana tabacum]
TCONS_00046096	0.103356	0.291739	5.71885	13.644	gi|1025179060|ref|XP_016472298.1|PREDICTED: cinnamoyl-CoA reductase 2-like [Nicotiana tabacum]
TCONS_00037258	11.9114	8.07179	4.07604	6.10164	gi|698495921|ref|XP_009794045.1|PREDICTED: cinnamoyl-CoA reductase 1 [Nicotiana sylvestris]
TCONS_00128461	9.18209	7.3453	33.6681	23.1824	gi|346983344|emb|CCD33019.1|cis-abienol synthase [Nicotiana tabacum]
TCONS_00099766	0.923975	0.453514	2.72038	1.56652	gi|1027858871|ref|NP_001312911.1|cis-abienol synthase, chloroplastic [Nicotiana tabacum]
TCONS_00128462	0.756563	1.16948	14.4069	14.5772	gi|46487041|gb|AAS98912.1|terpenoid cyclase [Nicotiana tabacum]
TCONS_00087177	6.2195	7.18152	22.4204	14.0191	gi|512125867|gb|AGN95433.1|cis-abienol synthase [Nicotiana tabacum]
TCONS_00023609	0.0696911	0.245092	0.500596	1.10928	gi|1025128098|ref|XP_016464282.1|PREDICTED: clathrin light chain 1-like [Nicotiana tabacum]
TCONS_00041253	2.30686	3.99174	7.49145	11.6855	gi|1025323007|ref|XP_016504332.1|PREDICTED: clathrin light chain 2-like [Nicotiana tabacum]
TCONS_00085099	6.8304	7.75453	12.3273	30.0452	gi|1111141216|ref|XP_019255293.1|PREDICTED: CLAVATA3/ESR (CLE)-related protein 27-like [Nicotiana attenuata]
TCONS_00034469	0.225421	0.091924	0.794851	0.712166	gi|1025416239|ref|XP_016441095.1|PREDICTED: cleavage and polyadenylation specificity factor subunit 2-like [Nicotiana tabacum]
TCONS_00069944	3.06094e-05	0.0925485	0.81484	0.449598	gi|1025331862|ref|XP_016506494.1|PREDICTED: cleavage and polyadenylation specificity factor subunit 3-I-like isoform X1 [Nicotiana tabacum]
TCONS_00040471	0.772028	0.660565	1.45365	3.05137	gi|698478773|ref|XP_009786519.1|PREDICTED: CLK4-associating serine/arginine rich protein isoform X1 [Nicotiana sylvestris]
TCONS_00125765	1.07871	0.712683	0.379506	0.476908	gi|698556688|ref|XP_009770823.1|PREDICTED: CMP-N-acetylneuraminate-beta-galactosamide-alpha-2,3-sialyltransferase 1 isoform X1 [Nicotiana sylvestris]
TCONS_00086784	0.210848	0.0597047	0.825127	0.645643	gi|1025233277|ref|XP_016484700.1|PREDICTED: sialyltransferase-like protein 2 isoform X1 [Nicotiana tabacum]
TCONS_00046179	0.0127347	0.0818209	1.01282	0.385483	gi|460385373|ref|XP_004238378.1|PREDICTED: CO(2)-response secreted protease [Solanum lycopersicum]
TCONS_00024492	1.34667	1.12081	0.0116672	0.105633	gi|698559227|ref|XP_009771512.1|PREDICTED: subtilisin-like protease, partial [Nicotiana sylvestris]
TCONS_00008579	0.761991	0.228319	0.192111	0.0755834	gi|460408141|ref|XP_004249505.1|PREDICTED: subtilisin-like protease SBT1.9 [Solanum lycopersicum]
TCONS_00130432	3.19697	5.32391	12.3443	34.5626	gi|698513208|ref|XP_009801564.1|PREDICTED: COBRA-like protein 7 [Nicotiana sylvestris]
TCONS_00110968	6.20408	8.75466	21.6598	50.8774	gi|697165782|ref|XP_009591697.1|PREDICTED: COBRA-like protein 7 [Nicotiana tomentosiformis]
TCONS_00015353	0.109855	0.0253376	0.650613	0.623781	gi|698427681|ref|XP_009788641.1|PREDICTED: transcriptional activator TAF-1-like isoform X1 [Nicotiana sylvestris]
TCONS_00067616	0.118813	0.0245755	0.610441	0.610588	gi|1025239247|ref|XP_016486175.1|PREDICTED: transcriptional activator TAF-1-like isoform X1 [Nicotiana tabacum]
TCONS_00133263	0.427411	0.28097	0.143526	0.0552241	gi|460415608|ref|XP_004253150.1|PREDICTED: condensin-2 complex subunit D3 [Solanum lycopersicum]
TCONS_00093191	1.53355	1.45287	4.51722	4.30887	gi|1102284622|gb|OIT31725.1|cop9 signalosome complex subunit 3 [Nicotiana attenuata]
TCONS_00115560	0.0649964	0	0.642352	1.15992	gi|1083851057|ref|XP_018624142.1|PREDICTED: uncharacterized protein LOC108943992, partial [Nicotiana tomentosiformis]
TCONS_00049364	0.051955	0	0.368963	0.829424	gi|1025389857|ref|XP_016434900.1|PREDICTED: uncharacterized protein LOC107761215 isoform X1 [Nicotiana tabacum]
TCONS_00049365	0.0385481	0	0.26315	0.247124	gi|1025389857|ref|XP_016434900.1|PREDICTED: uncharacterized protein LOC107761215 isoform X1 [Nicotiana tabacum]
TCONS_00075055	0.0663749	0.0728589	0.803441	0.687939	gi|1025034346|ref|XP_016443487.1|PREDICTED: COP9 signalosome complex subunit 8-like isoform X2 [Nicotiana tabacum]
TCONS_00106001	0.547308	0.253252	0.0933275	0.0585434	gi|1111098924|ref|XP_019244426.1|PREDICTED: uncharacterized protein LOC109224292 [Nicotiana attenuata]
TCONS_00063124	2.62809	0.304493	32.9145	19.7417	gi|1012347529|gb|KYP58720.1|Retrovirus-related Pol polyprotein from transposon TNT 1-94 [Cajanus cajan]
TCONS_00024360	0.648171	0.590639	2.99708	4.46994	gi|1012367965|gb|KYP79141.1|Retrovirus-related Pol polyprotein from transposon TNT 1-94 [Cajanus cajan]
TCONS_00100540	0.51919	0.388285	2.59074	1.08963	gi|1012336081|gb|KYP47392.1|Retrovirus-related Pol polyprotein from transposon TNT 1-94 [Cajanus cajan]
TCONS_00103849	3.75179	4.16861	8.90131	12.0962	gi|1111115668|ref|XP_019248695.1|PREDICTED: uncharacterized protein LOC109227960 [Nicotiana attenuata]
TCONS_00020646	0.692669	1.18989	0.329934	0.228643	gi|1083916602|ref|XP_018623189.1|PREDICTED: uncharacterized protein LOC108943520 [Nicotiana tomentosiformis]
TCONS_00045517	0.507617	0.535827	1.56635	3.46757	gi|548837929|gb|ERM98543.1|hypothetical protein AMTR_s04311p00004950, partial [Amborella trichopoda]
TCONS_00003352	2.64579	2.55128	1.78453	1.33051	gi|1083902330|ref|XP_018633097.1|PREDICTED: uncharacterized protein LOC108948451 [Nicotiana tomentosiformis]
TCONS_00063847	0.365375	0.754722	0.0990479	0.306198	gi|698429060|ref|XP_009790798.1|PREDICTED: uncharacterized protein LOC104238197 [Nicotiana sylvestris]
TCONS_00063774	1.17361	2.1537	0.563724	0.994673	gi|698575490|ref|XP_009775954.1|PREDICTED: uncharacterized protein LOC104225791 [Nicotiana sylvestris]
TCONS_00000881	0.605406	1.87764	0.162181	0.255556	gi|1102286160|gb|OIT33011.1|abc transporter c family member 2 [Nicotiana attenuata]
TCONS_00106323	3.06868	2.02393	0.39824	0.403845	gi|697156277|ref|XP_009586888.1|PREDICTED: copper chaperone for superoxide dismutase, chloroplastic/cytosolic isoform X2 [Nicotiana tomentosiformis]
TCONS_00111771	3.46411	3.02585	0.526949	2.10144	gi|698549821|ref|XP_009768772.1|PREDICTED: copper chaperone for superoxide dismutase, chloroplastic/cytosolic isoform X1 [Nicotiana sylvestris]
TCONS_00095122	13.392	11.7913	32.2772	40.4473	gi|1025286888|ref|XP_016496447.1|PREDICTED: uncharacterized protein DDB_G0290685-like [Nicotiana tabacum]
TCONS_00088678	1.65562	1.88508	1.01143	0.656405	gi|1025404964|ref|XP_016438007.1|PREDICTED: heavy metal-associated isoprenylated plant protein 3-like [Nicotiana tabacum]
TCONS_00123322	192.969	252.508	43.49	134.747	gi|1025387782|ref|XP_016434372.1|PREDICTED: copper transport protein ATX1-like isoform X2 [Nicotiana tabacum]
TCONS_00123321	30.1021	35.0581	6.14829	18.226	gi|697093807|ref|XP_009628520.1|PREDICTED: copper transport protein ATX1-like isoform X1 [Nicotiana tomentosiformis]
TCONS_00102323	290.799	369.957	80.2834	244.306	gi|698509806|ref|XP_009800096.1|PREDICTED: copper transport protein CCH isoform X2 [Nicotiana sylvestris]
TCONS_00102322	95.847	113.165	21.2883	84.2692	gi|698509803|ref|XP_009800094.1|PREDICTED: copper transport protein CCH isoform X1 [Nicotiana sylvestris]
TCONS_00133016	1.929	6.61303	13.5979	11.5453	gi|697141741|ref|XP_009624985.1|PREDICTED: probable copper-transporting ATPase HMA5 [Nicotiana tomentosiformis]
TCONS_00130434	5.10376	3.61808	3.30081	1.68109	gi|1025394272|ref|XP_016436011.1|PREDICTED: CRIB domain-containing protein RIC10-like [Nicotiana tabacum]
TCONS_00126747	2.6997	1.73933	1.02561	0.0117562	gi|1025054739|ref|XP_016459754.1|PREDICTED: CRIB domain-containing protein RIC11-like [Nicotiana tabacum]
TCONS_00088186	50.0919	40.7545	27.6765	14.9042	gi|1025403088|ref|XP_016437542.1|PREDICTED: crocetin glucosyltransferase, chloroplastic-like [Nicotiana tabacum]
TCONS_00003866	3.29387	3.90573	2.35088	1.05773	gi|1025101206|ref|XP_016459085.1|PREDICTED: cryptochrome DASH, chloroplastic/mitochondrial [Nicotiana tabacum]
TCONS_00104763	7.77436	6.57062	5.05856	2.49268	gi|697162663|ref|XP_009590133.1|PREDICTED: uncharacterized protein LOC104087393 isoform X2 [Nicotiana tomentosiformis]
TCONS_00086513	5.25291	2.96676	2.58652	1.2899	gi|697139551|ref|XP_009623866.1|PREDICTED: CSC1-like protein RXW8 [Nicotiana tomentosiformis]
TCONS_00028109	0.0973671	0.121801	0.595137	0.544068	gi|697186186|ref|XP_009602132.1|PREDICTED: CSC1-like protein At3g54510 isoform X2 [Nicotiana tomentosiformis]
TCONS_00028110	0.00316193	0.00104258	0.078058	0.171885	gi|697186186|ref|XP_009602132.1|PREDICTED: CSC1-like protein At3g54510 isoform X2 [Nicotiana tomentosiformis]
TCONS_00019100	7.83173	6.1241	3.86735	3.53678	gi|1025298052|ref|XP_016499214.1|PREDICTED: zonadhesin-like [Nicotiana tabacum]
TCONS_00044325	6.82977	3.92822	3.40656	1.51195	gi|1025073678|ref|XP_016452702.1|PREDICTED: CSC1-like protein RXW8 isoform X2 [Nicotiana tabacum]
TCONS_00122031	2.71204	2.26077	1.7816	0.840815	gi|698577527|ref|XP_009776499.1|PREDICTED: CSC1-like protein RXW8 isoform X1 [Nicotiana sylvestris]
TCONS_00025468	0.203654	0.475646	0.0394775	0.0148028	gi|1083892797|ref|XP_018631507.1|PREDICTED: CSC1-like protein RXW8 [Nicotiana tomentosiformis]
TCONS_00122033	1.74485	0.969405	0.963094	0.207408	gi|698577527|ref|XP_009776499.1|PREDICTED: CSC1-like protein RXW8 isoform X1 [Nicotiana sylvestris]
TCONS_00035204	0.00731321	0.14529	0.566196	0.438125	gi|1025299443|ref|XP_016500829.1|PREDICTED: CTD small phosphatase-like protein 2 isoform X2 [Nicotiana tabacum]
TCONS_00082988	7.56999	12.2509	26.2118	27.181	gi|1025119351|ref|XP_016462868.1|PREDICTED: cullin-1-like isoform X1 [Nicotiana tabacum]
TCONS_00007832	1.00718e-05	0.00736575	0.205233	0.343638	gi|778676423|ref|XP_011650579.1|PREDICTED: cullin-associated NEDD8-dissociated protein 1 [Cucumis sativus]
TCONS_00055697	2.72791	1.76222	1.16692	0.590126	gi|1102295103|gb|OIT40778.1|cyclic dof factor 3 [Nicotiana attenuata]
TCONS_00014587	9.88959	9.9571	7.17527	4.87652	gi|1025326994|ref|XP_016505291.1|PREDICTED: cyclic dof factor 3-like [Nicotiana tabacum]
TCONS_00052001	5.53794	3.8706	2.61224	1.80648	gi|1025232304|ref|XP_016484450.1|PREDICTED: cyclic dof factor 3-like [Nicotiana tabacum]
TCONS_00061081	0.162224	0.147979	3.06785	7.88397	gi|460388855|ref|XP_004240079.1|PREDICTED: cyclic nucleotide-gated ion channel 1 isoform X1 [Solanum lycopersicum]
TCONS_00059215	0.0461736	1.36415e-09	0.192539	0.559834	gi|1025221168|ref|XP_016482166.1|PREDICTED: cyclic nucleotide-gated ion channel 1-like [Nicotiana tabacum]
TCONS_00061079	0.0386474	0.082224	0.258408	1.35748	gi|460388855|ref|XP_004240079.1|PREDICTED: cyclic nucleotide-gated ion channel 1 isoform X1 [Solanum lycopersicum]
TCONS_00078880	0.00469231	0.00582918	0.172206	0.18667	gi|460388855|ref|XP_004240079.1|PREDICTED: cyclic nucleotide-gated ion channel 1 isoform X1 [Solanum lycopersicum]
TCONS_00078876	0.652662	0.410076	2.86744	4.14257	gi|565357459|ref|XP_006345559.1|PREDICTED: cyclic nucleotide-gated ion channel 1-like [Solanum tuberosum]
TCONS_00017871	0.933526	0.333974	0.133695	0.0548104	gi|1025180036|ref|XP_016472550.1|PREDICTED: cyclin-A1-4-like isoform X1 [Nicotiana tabacum]
TCONS_00060796	0.485775	0.802316	0.100864	0.1454	gi|698439492|ref|XP_009758609.1|PREDICTED: cyclin-A2-2-like isoform X1 [Nicotiana sylvestris]
TCONS_00060800	0.505192	0.509194	0.0314715	0.157027	gi|1025273254|ref|XP_016490247.1|PREDICTED: cyclin-A2-2-like isoform X1 [Nicotiana tabacum]
TCONS_00109045	0.211707	0.0630751	0.0103023	0.00156375	gi|1025321885|ref|XP_016504034.1|PREDICTED: G2/mitotic-specific cyclin-2-like isoform X1 [Nicotiana tabacum]
TCONS_00133991	0.553949	0.401694	5.95893e-15	8.48095e-07	gi|697178472|ref|XP_009598219.1|PREDICTED: cyclin-D3-1-like isoform X1 [Nicotiana tomentosiformis]
TCONS_00127873	0.00951316	0.00545959	0.277964	0.171499	gi|1025242553|ref|XP_016486993.1|PREDICTED: cyclin-D-binding Myb-like transcription factor 1 [Nicotiana tabacum]
TCONS_00122903	0.162223	0.860171	0.0359268	0.00196053	gi|698492941|ref|XP_009792780.1|PREDICTED: cyclin-dependent kinase C-1-like [Nicotiana sylvestris]
TCONS_00066412	0.752163	1.60699	3.48004	4.52816	gi|565371655|ref|XP_006352417.1|PREDICTED: cyclin-dependent kinase G-2-like isoform X4 [Solanum tuberosum]
TCONS_00105234	3.47954	4.69223	7.14	12.8676	gi|1025326863|ref|XP_016505257.1|PREDICTED: cyclin-dependent kinase inhibitor 5-like [Nicotiana tabacum]
TCONS_00055589	0.00183323	1.35592e-10	1.27191	0.776522	gi|1025290903|ref|XP_016497462.1|PREDICTED: cyclin-P3-1-like [Nicotiana tabacum]
TCONS_00112184	7.62688	7.67149	18.9266	24.6114	gi|1025141242|ref|XP_016466406.1|PREDICTED: cyclin-U4-1-like [Nicotiana tabacum]
TCONS_00099033	0.0783791	0.285437	1.31922	0.506009	gi|698429874|ref|XP_009792150.1|PREDICTED: cycloartenol synthase 2-like [Nicotiana sylvestris]
TCONS_00065378	3.12566	1.87361	1.6782	1.00054	gi|697186169|ref|XP_009602123.1|PREDICTED: cystathionine gamma-synthase 1, chloroplastic-like isoform X1 [Nicotiana tomentosiformis]
TCONS_00058039	4.99497	8.71695	15.5558	25.488	gi|1025107596|ref|XP_016460640.1|PREDICTED: cysteine proteinase inhibitor A-like [Nicotiana tabacum]
TCONS_00093455	41.7756	19.0584	7.82867	3.97768	gi|698472990|ref|XP_009784383.1|PREDICTED: cysteine synthase isoform X1 [Nicotiana sylvestris]
TCONS_00054030	0.000182488	1.18931e-05	0.327801	0.338948	gi|1025328441|ref|XP_016505639.1|PREDICTED: cysteine-rich receptor-like protein kinase 10 [Nicotiana tabacum]
TCONS_00130625	1.23646	0.72693	2.42961	2.69922	gi|697143836|ref|XP_009626038.1|PREDICTED: putative receptor-like protein kinase At4g00960 isoform X6 [Nicotiana tomentosiformis]
TCONS_00085752	1.92535	2.38002	5.67366	6.87163	gi|698524589|ref|XP_009759100.1|PREDICTED: uncharacterized protein LOC104211704 [Nicotiana sylvestris]
TCONS_00051524	0.303358	0.353562	0.793735	1.37668	gi|565363594|ref|XP_006348519.1|PREDICTED: cysteine-rich receptor-like protein kinase 2 [Solanum tuberosum]
TCONS_00041489	0.0779422	0.0512447	1.44876e-08	2.50409e-07	gi|1025220927|ref|XP_016482104.1|PREDICTED: G-type lectin S-receptor-like serine/threonine-protein kinase At1g11330 [Nicotiana tabacum]
TCONS_00109698	0.0378306	0.27526	1.78032e-05	0.0168242	gi|697192166|ref|XP_009605161.1|PREDICTED: G-type lectin S-receptor-like serine/threonine-protein kinase CES101 isoform X4 [Nicotiana tomentosiformis]
TCONS_00109700	0.143096	0.000834392	0.47389	0.339803	gi|697192164|ref|XP_009605160.1|PREDICTED: G-type lectin S-receptor-like serine/threonine-protein kinase CES101 isoform X3 [Nicotiana tomentosiformis]
TCONS_00116666	0.0510076	0.0876876	0.752784	0.513492	gi|565380000|ref|XP_006356404.1|PREDICTED: cysteine-rich receptor-like protein kinase 3 [Solanum tuberosum]
TCONS_00116667	1.07633	1.25301	3.20274	3.02014	gi|698526102|ref|XP_009759879.1|PREDICTED: cysteine-rich receptor-like protein kinase 3 [Nicotiana sylvestris]
TCONS_00132359	1.26625	1.91535	1.06675	0.614664	gi|698503366|ref|XP_009797283.1|PREDICTED: cysteine-rich receptor-like protein kinase 42 [Nicotiana sylvestris]
TCONS_00116400	0.805609	1.30957	2.43142	6.70594	gi|697188808|ref|XP_009603449.1|PREDICTED: cysteine-rich receptor-like protein kinase 10 [Nicotiana tomentosiformis]
TCONS_00034003	2.2874	1.87326	6.66174	3.83424	gi|1025409673|ref|XP_016439215.1|PREDICTED: cysteine-rich repeat secretory protein 12-like isoform X1 [Nicotiana tabacum]
TCONS_00012078	0.00100865	0.00638042	0.215965	0.68997	gi|697147372|ref|XP_009627844.1|PREDICTED: cysteine-rich repeat secretory protein 3-like isoform X3 [Nicotiana tomentosiformis]
TCONS_00093989	13.3262	9.04167	5.04685	4.82785	gi|1025152597|ref|XP_016467850.1|PREDICTED: cysteine-rich repeat secretory protein 55-like [Nicotiana tabacum]
TCONS_00064049	0.0341361	0.0472434	0.708691	0.208707	gi|1083883368|ref|XP_018629588.1|PREDICTED: cysteine--tRNA ligase 2, cytoplasmic-like isoform X2 [Nicotiana tomentosiformis]
TCONS_00117075	1.75074	3.13735	1.08209	1.38297	gi|697131095|ref|XP_009619603.1|PREDICTED: cytochrome b561 and DOMON domain-containing protein At3g25290-like [Nicotiana tomentosiformis]
TCONS_00059018	0.250355	0.242627	3.09802	14.9712	gi|1025308471|ref|XP_016501216.1|PREDICTED: cytochrome b561 and DOMON domain-containing protein At5g47530-like [Nicotiana tabacum]
TCONS_00001667	22.6418	30.5475	70.4337	153.085	gi|1025045679|ref|XP_016446312.1|PREDICTED: cytochrome b561 and DOMON domain-containing protein At5g47530-like [Nicotiana tabacum]
TCONS_00120196	21.8928	35.5342	84.8877	218.824	gi|1025194575|ref|XP_016474633.1|PREDICTED: cytochrome b561 and DOMON domain-containing protein At5g47530-like [Nicotiana tabacum]
TCONS_00092973	2.02733	2.49733	9.24914	26.7668	gi|1025279409|ref|XP_016495083.1|PREDICTED: cytochrome b561 and DOMON domain-containing protein At5g47530-like [Nicotiana tabacum]
TCONS_00076189	2.07202	2.09945	1.09609	0.410168	gi|1025154809|ref|XP_016468217.1|PREDICTED: cytochrome b561, DM13 and DOMON domain-containing protein At5g54830-like [Nicotiana tabacum]
TCONS_00042491	4.13307	3.30696	7.98871	13.4809	gi|1111126330|ref|XP_019251493.1|PREDICTED: cytochrome c oxidase copper chaperone 1-like isoform X1 [Nicotiana attenuata]
TCONS_00132367	2.4756	1.7385	4.28077	6.83801	gi|1102271267|gb|OIT21705.1|cytochrome c oxidase subunit 5c, partial [Nicotiana attenuata]
TCONS_00029029	0.708476	5.58676	0.0103826	6.39519e-14	gi|698503422|ref|XP_009797304.1|PREDICTED: uncharacterized protein LOC104243751 [Nicotiana sylvestris]
TCONS_00049115	1.68756	0.776202	0.0451222	0.144233	gi|1025205289|ref|XP_016478147.1|PREDICTED: cytochrome c-type biogenesis CcmH-like mitochondrial protein [Nicotiana tabacum]
TCONS_00008381	8.69989	10.9562	19.3721	28.5251	gi|1025400721|ref|XP_016436965.1|PREDICTED: cytochrome P450 710A11 [Nicotiana tabacum]
TCONS_00024133	0.0610415	0.103703	0.212547	1.09662	gi|1025305040|ref|XP_016500401.1|PREDICTED: cytochrome P450 714C2-like isoform X1 [Nicotiana tabacum]
TCONS_00013065	0.450281	0.935573	0.307085	0.19023	gi|1025041781|ref|XP_016445335.1|PREDICTED: cytochrome P450 714C2-like [Nicotiana tabacum]
TCONS_00107839	0.0257165	0.00470409	0.56822	0.6261	gi|698495247|ref|XP_009793750.1|PREDICTED: cytochrome P450 716B1-like [Nicotiana sylvestris]
TCONS_00070095	0.731353	1.11143	2.34491	2.33106	gi|1025072677|ref|XP_016452444.1|PREDICTED: premnaspirodiene oxygenase-like [Nicotiana tabacum]
TCONS_00088170	0.513546	1.32647	5.73078	5.69909	gi|85068644|gb|ABC69402.1|CYP71D5v2 [Nicotiana tabacum]
TCONS_00078187	9.83504e-13	0.0231324	3.61761	0.0020859	gi|1025318416|ref|XP_016509692.1|PREDICTED: premnaspirodiene oxygenase-like [Nicotiana tabacum]
TCONS_00118785	0.566586	0.307045	1.38913	1.2353	gi|1025098803|ref|XP_016458499.1|PREDICTED: cytochrome P450 734A1-like [Nicotiana tabacum]
TCONS_00091612	15.0075	5.83625	1.8187	0.913672	gi|1025144630|ref|XP_016466972.1|PREDICTED: cytochrome P450 78A6-like [Nicotiana tabacum]
TCONS_00125179	0.658192	1.05554	5.19837	3.2614	gi|1025121123|ref|XP_016463150.1|PREDICTED: isoflavone 2'-hydroxylase-like [Nicotiana tabacum]
TCONS_00078742	0.44964	0.769692	1.98892	2.27935	gi|698425240|ref|XP_009785012.1|PREDICTED: isoflavone 2'-hydroxylase-like isoform X1 [Nicotiana sylvestris]
TCONS_00030790	5.42044	8.57557	1.48278	0.56802	gi|126669246|gb|ABA07806.2|cytochrome P450 monooxygenase CYP82E2 [Nicotiana tabacum]
TCONS_00003836	8.45582	5.37959	4.66871	3.60651	gi|311063309|gb|ADP65809.1|nicotine N-demethylase [Nicotiana tabacum]
TCONS_00030789	1.85262	4.81701	0.161333	0.191094	gi|150014891|gb|ABR57311.1|cytochrome P450 monooxygenase [Nicotiana sylvestris]
TCONS_00003583	1.6712	1.44287	5.77109	3.80611	gi|698576995|ref|XP_009776354.1|PREDICTED: cytochrome P450 87A3-like isoform X1 [Nicotiana sylvestris]
TCONS_00033434	0.00904372	0	0.0918394	0.612446	gi|1025204256|ref|XP_016477880.1|PREDICTED: cytochrome P450 87A3-like [Nicotiana tabacum]
TCONS_00132016	2.30815	0.929466	0.576337	0.451006	gi|1025017817|ref|XP_016441916.1|PREDICTED: cytochrome P450 89A2-like [Nicotiana tabacum]
TCONS_00085229	1.15072	0.904614	0.201064	0.339917	gi|460400391|ref|XP_004245718.1|PREDICTED: ferruginol synthase-like [Solanum lycopersicum]
TCONS_00085232	1.34482	0.875439	0.78708	0.193855	gi|460400391|ref|XP_004245718.1|PREDICTED: ferruginol synthase-like [Solanum lycopersicum]
TCONS_00107007	0.549807	1.49214	3.57852	2.60959	gi|698460706|ref|XP_009781600.1|PREDICTED: cytochrome P450 94A2-like [Nicotiana sylvestris]
TCONS_00057302	12.9588	17.6954	7.70876	10.6865	gi|1025024730|ref|XP_016442382.1|PREDICTED: cytochrome P450 98A2-like [Nicotiana tabacum]
TCONS_00018001	0.600277	0.208367	2.12299	1.54261	gi|1025125046|ref|XP_016463789.1|PREDICTED: cytochrome P450 CYP72A219-like [Nicotiana tabacum]
TCONS_00117436	0.0890957	0.2431	0.00594994	0.0034642	gi|1025207471|ref|XP_016478704.1|PREDICTED: cytochrome P450 CYP72A219-like isoform X1 [Nicotiana tabacum]
TCONS_00007704	0.115875	0.010245	0.564986	1.09762	gi|697096205|ref|XP_009615258.1|PREDICTED: cytochrome P450 CYP736A12-like [Nicotiana tomentosiformis]
TCONS_00040122	1.25635	1.69705	3.51648	6.54971	gi|698463386|ref|XP_009782203.1|PREDICTED: cytochrome P450 CYP736A12-like [Nicotiana sylvestris]
TCONS_00102455	6.89674	3.97073	4.19199	1.43126	gi|1025353257|ref|XP_016510777.1|PREDICTED: cytochrome P450 CYP736A12-like [Nicotiana tabacum]
TCONS_00045994	0.0127149	0.0386483	0.372178	0.365995	gi|697106757|ref|XP_009607201.1|PREDICTED: cytochrome P450 CYP736A12-like isoform X1 [Nicotiana tomentosiformis]
TCONS_00099830	1.37192	1.20959	0.847242	0.045107	gi|1025048790|ref|XP_016447078.1|PREDICTED: cytochrome P450 CYP736A12-like [Nicotiana tabacum]
TCONS_00005788	0.810296	0.419514	5.17716	4.41439	gi|1025108642|ref|XP_016460905.1|PREDICTED: cytochrome P450 CYP749A22-like [Nicotiana tabacum]
TCONS_00122236	3.81923	5.24853	2.57639	1.94242	gi|698462383|ref|XP_009781977.1|PREDICTED: cytokinin dehydrogenase 7 [Nicotiana sylvestris]
TCONS_00003049	12.8615	17.5888	57.0527	94.4397	gi|1025316852|ref|XP_016503317.1|PREDICTED: cytokinin riboside 5'-monophosphate phosphoribohydrolase LOG1-like [Nicotiana tabacum]
TCONS_00106100	0.215976	0.56286	1.90683	1.84776	gi|698452807|ref|XP_009779808.1|PREDICTED: cytokinin riboside 5'-monophosphate phosphoribohydrolase LOG1-like isoform X1 [Nicotiana sylvestris]
TCONS_00075676	1.6092	1.60948	3.74858	5.11682	gi|697112710|ref|XP_009610234.1|PREDICTED: cytokinin riboside 5'-monophosphate phosphoribohydrolase LOG3-like isoform X1 [Nicotiana tomentosiformis]
TCONS_00106170	2.06272	2.59401	0.907993	0.547054	gi|1025078951|ref|XP_016454028.1|PREDICTED: flavonol sulfotransferase-like [Nicotiana tabacum]
TCONS_00108157	0.149433	0.468693	0.634904	1.55169	gi|698489859|ref|XP_009791456.1|PREDICTED: branched-chain-amino-acid aminotransferase-like protein 3, chloroplastic isoform X1 [Nicotiana sylvestris]
TCONS_00094503	0.29314	0.442771	0.0223327	0.0499933	gi|1025189773|ref|XP_016474892.1|PREDICTED: D-aminoacyl-tRNA deacylase-like isoform X2 [Nicotiana tabacum]
TCONS_00076469	1.37443	2.31161	3.34057	7.5456	gi|698529695|ref|XP_009761665.1|PREDICTED: uncharacterized protein LOC104213816 [Nicotiana sylvestris]
TCONS_00090966	0.696468	1.15017	0.1255	0.140851	gi|1025383594|ref|XP_016447398.1|PREDICTED: DCC family protein At1g52590, chloroplastic-like [Nicotiana tabacum]
TCONS_00128019	0.127182	0.0300461	0.882758	0.351559	gi|697112744|ref|XP_009610251.1|PREDICTED: deacetoxyvindoline 4-hydroxylase-like [Nicotiana tomentosiformis]
TCONS_00085345	8.01717	4.1299	20.4672	16.5571	gi|460373742|ref|XP_004232673.1|PREDICTED: DEAD-box ATP-dependent RNA helicase 21 [Solanum lycopersicum]
TCONS_00091803	0.00603662	0.00148881	0.727581	0.617809	gi|1025124101|ref|XP_016463645.1|PREDICTED: DEAD-box ATP-dependent RNA helicase 35-like isoform X1 [Nicotiana tabacum]
TCONS_00041150	4.08025	3.78533	7.51015	11.0243	gi|1025057142|ref|XP_016448602.1|PREDICTED: DEAD-box ATP-dependent RNA helicase 37-like [Nicotiana tabacum]
TCONS_00041141	2.67913	3.34759	6.69174	9.52383	gi|1083861423|ref|XP_018626047.1|PREDICTED: DEAD-box ATP-dependent RNA helicase 37-like isoform X1 [Nicotiana tomentosiformis]
TCONS_00100458	0.522064	0.391763	1.89102	1.52774	gi|11385604|gb|AAG34883.1|AF261028_1putative chloroplast RNA helicase VDL' isoform 5 [Nicotiana tabacum]
TCONS_00100455	1.39611	1.08477	0.297588	0.509149	gi|11385604|gb|AAG34883.1|AF261028_1putative chloroplast RNA helicase VDL' isoform 5 [Nicotiana tabacum]
TCONS_00029360	3.57947	4.5345	11.5586	10.6796	gi|460390250|ref|XP_004240751.1|PREDICTED: DEAD-box ATP-dependent RNA helicase 7 [Solanum lycopersicum]
TCONS_00113298	0.134524	0.43351	2.77667e-06	0.0311678	gi|1025126152|ref|XP_016463975.1|PREDICTED: DEAD-box ATP-dependent RNA helicase 7-like [Nicotiana tabacum]
TCONS_00124212	0.00209738	0.000232561	0.302534	0.338437	gi|1025223670|ref|XP_016482804.1|PREDICTED: death-associated inhibitor of apoptosis 1-like [Nicotiana tabacum]
TCONS_00100900	0.42406	1.1602	1.9235	19.729	gi|1025066506|ref|XP_016450924.1|PREDICTED: dehydration-responsive element-binding protein 1B-like [Nicotiana tabacum]
TCONS_00090887	0.378058	0.389417	0.870548	6.36346	gi|697115404|ref|XP_009611619.1|PREDICTED: dehydration-responsive element-binding protein 1A-like isoform X1 [Nicotiana tomentosiformis]
TCONS_00090888	0.353422	3.0787	3.8911	32.8341	gi|697114301|ref|XP_009611054.1|PREDICTED: dehydration-responsive element-binding protein 1A-like [Nicotiana tomentosiformis]
TCONS_00085768	2.12985	7.76709	11.5617	61.1365	gi|1027857202|ref|NP_001312746.1|dehydration-responsive element-binding protein 1D-like [Nicotiana tabacum]
TCONS_00096247	0.334197	0.91289	1.03987	15.6531	gi|1025263430|ref|XP_016491714.1|PREDICTED: dehydration-responsive element-binding protein 1A-like [Nicotiana tabacum]
TCONS_00096248	0.0224765	0.89261	0.930675	9.73855	gi|1025263434|ref|XP_016491715.1|PREDICTED: dehydration-responsive element-binding protein 1A-like [Nicotiana tabacum]
TCONS_00085111	4.80444e-16	0.0363399	0.322512	1.25382	gi|698525196|ref|XP_009759409.1|PREDICTED: dehydration-responsive element-binding protein 1D-like [Nicotiana sylvestris]
TCONS_00075781	2.30137	4.34829	11.9563	61.9792	gi|697097906|ref|XP_009623988.1|PREDICTED: dehydration-responsive element-binding protein 1B-like [Nicotiana tomentosiformis]
TCONS_00105596	1.94697	5.79256	12.7826	76.534	gi|1025066506|ref|XP_016450924.1|PREDICTED: dehydration-responsive element-binding protein 1B-like [Nicotiana tabacum]
TCONS_00085108	1.61197e-65	0.0421924	0.252604	1.96852	gi|698522672|ref|XP_009758148.1|PREDICTED: dehydration-responsive element-binding protein 1B-like [Nicotiana sylvestris]
TCONS_00085110	1.14192e-54	0.0222755	0.188465	1.18798	gi|1025333389|ref|XP_016506872.1|PREDICTED: dehydration-responsive element-binding protein 1D-like [Nicotiana tabacum]
TCONS_00077909	0.0229101	0.0419887	0.223471	2.15938	gi|698535362|ref|XP_009764159.1|PREDICTED: dehydration-responsive element-binding protein 1F-like [Nicotiana sylvestris]
TCONS_00131932	0.114888	0.0440896	0.631852	3.89864	gi|1025149458|ref|XP_016469418.1|PREDICTED: dehydration-responsive element-binding protein 1D-like [Nicotiana tabacum]
TCONS_00061187	0.0190344	0.0631905	0.154354	2.70895	gi|697168405|ref|XP_009593083.1|PREDICTED: dehydration-responsive element-binding protein 1E-like [Nicotiana tomentosiformis]
TCONS_00064447	0.318568	0.459997	0.0233792	0.110199	gi|698577265|ref|XP_009776426.1|PREDICTED: uncharacterized protein LOC104226206 [Nicotiana sylvestris]
TCONS_00110885	1.0522	1.46254	2.60195	6.75618	gi|1025106798|ref|XP_016460453.1|PREDICTED: dehydration-responsive element-binding protein 2C-like [Nicotiana tabacum]
TCONS_00111142	0.289013	0.399768	0.140119	0.196254	gi|1025200515|ref|XP_016476958.1|PREDICTED: dehydration-responsive element-binding protein 2D-like [Nicotiana tabacum]
TCONS_00132050	1.96471	2.96104	8.98555	23.9777	gi|1025320028|ref|XP_016503578.1|PREDICTED: ethylene-responsive transcription factor TINY-like [Nicotiana tabacum]
TCONS_00041358	0.880343	1.2108	3.21	4.64078	gi|1025358581|ref|XP_016512115.1|PREDICTED: ethylene-responsive transcription factor ERF038-like [Nicotiana tabacum]
TCONS_00080167	9.98865	15.4903	20.0608	42.341	gi|1025403755|ref|XP_016437707.1|PREDICTED: 11-beta-hydroxysteroid dehydrogenase-like 4A [Nicotiana tabacum]
TCONS_00026467	0.137829	0.0286768	0.528255	1.18962	gi|1025259304|ref|XP_016490697.1|PREDICTED: DELLA protein GAI-like [Nicotiana tabacum]
TCONS_00080115	16.4688	18.4275	34.6462	55.1774	gi|698513040|ref|XP_009801502.1|PREDICTED: delta(24)-sterol reductase-like isoform X1 [Nicotiana sylvestris]
TCONS_00046289	7.33035	22.1742	35.1187	47.0561	gi|698513049|ref|XP_009801506.1|PREDICTED: delta(24)-sterol reductase-like isoform X1 [Nicotiana sylvestris]
TCONS_00116729	2.90574	9.16724	14.8912	14.5573	gi|697141247|ref|XP_009624735.1|PREDICTED: delta(24)-sterol reductase [Nicotiana tomentosiformis]
TCONS_00022154	0.071195	0.0293017	0.504337	0.766583	gi|698525812|ref|XP_009759732.1|PREDICTED: delta(8)-fatty-acid desaturase-like [Nicotiana sylvestris]
TCONS_00033387	9.26394	7.81455	4.1246	3.16203	gi|1025201252|ref|XP_016477138.1|PREDICTED: acyl-lipid (9-3)-desaturase-like [Nicotiana tabacum]
TCONS_00075934	30.7781	29.7292	13.3698	6.99905	gi|697122704|ref|XP_009615342.1|PREDICTED: delta-1-pyrroline-5-carboxylate synthase-like isoform X2 [Nicotiana tomentosiformis]
TCONS_00075932	17.3226	12.098	6.98096	3.15186	gi|698577684|ref|XP_009776542.1|PREDICTED: delta-1-pyrroline-5-carboxylate synthase-like [Nicotiana sylvestris]
TCONS_00121313	19.7153	18.9202	15.2906	6.86128	gi|19423916|gb|AAL87255.1|putative delta-1-pyrroline 5-carboxylase synthetase P5C1 [Arabidopsis thaliana]
TCONS_00131868	15.2478	9.76132	7.39029	2.78166	gi|1025172447|ref|XP_016471101.1|PREDICTED: delta-aminolevulinic acid dehydratase, chloroplastic-like [Nicotiana tabacum]
TCONS_00118243	2.04723	2.9182	1.96791	1.02869	gi|1025088841|ref|XP_016456472.1|PREDICTED: denticleless protein homolog A-like [Nicotiana tabacum]
TCONS_00077816	1.08987	0.210315	0.213844	0.129316	gi|1025027556|ref|XP_016455309.1|PREDICTED: denticleless protein homolog [Nicotiana tabacum]
TCONS_00032399	0.0879438	0.000182096	2.08922	1.01294	gi|698530744|ref|XP_009762199.1|PREDICTED: deoxynucleoside triphosphate triphosphohydrolase SAMHD1 homolog isoform X2 [Nicotiana sylvestris]
TCONS_00050663	0.421572	0.483445	1.09652	2.04922	gi|698464885|ref|XP_009782542.1|PREDICTED: uncharacterized protein LOC104231274 isoform X1 [Nicotiana sylvestris]
TCONS_00135283	0.00086133	0.000707892	0.295897	0.395135	gi|1025412678|ref|XP_016439966.1|PREDICTED: dephospho-CoA kinase-like isoform X1 [Nicotiana tabacum]
TCONS_00094263	3.74313	3.38935	9.92552	17.9861	gi|1025312427|ref|XP_016502215.1|PREDICTED: derlin-1-like [Nicotiana tabacum]
TCONS_00030386	0.754071	0.532144	1.55864	2.35561	gi|1083884321|ref|XP_018629777.1|PREDICTED: derlin-1-like [Nicotiana tomentosiformis]
TCONS_00036128	0.569922	1.52591	2.45016	5.32052	gi|697171436|ref|XP_009594644.1|PREDICTED: deSI-like protein At4g17486 isoform X1 [Nicotiana tomentosiformis]
TCONS_00036127	0.184067	0.308617	1.18412	1.77837	gi|697171436|ref|XP_009594644.1|PREDICTED: deSI-like protein At4g17486 isoform X1 [Nicotiana tomentosiformis]
TCONS_00068670	0.719017	1.03849	1.57807	3.51333	gi|698445725|ref|XP_009768232.1|PREDICTED: deSI-like protein At4g17486 [Nicotiana sylvestris]
TCONS_00001431	8.18975	8.67262	29.7346	18.8386	gi|1025342259|ref|XP_016508551.1|PREDICTED: uncharacterized protein LOC107826117 [Nicotiana tabacum]
TCONS_00101931	0.639185	1.88438	3.647	4.69959	gi|698509079|ref|XP_009799774.1|PREDICTED: ubiquilin-like isoform X1 [Nicotiana sylvestris]
TCONS_00072752	0.045392	0.3182	3.91787e-06	6.39585e-13	gi|731425529|ref|XP_010663284.1|PREDICTED: diacylglycerol kinase 1 [Vitis vinifera]
TCONS_00110981	0.07704	0.159161	0.382892	1.08477	gi|460380460|ref|XP_004235974.1|PREDICTED: diacylglycerol kinase 1-like isoform X1 [Solanum lycopersicum]
TCONS_00055351	0.405144	1.2075	3.12199	4.87004	gi|1025249184|ref|XP_016488619.1|PREDICTED: diacylglycerol kinase 5-like [Nicotiana tabacum]
TCONS_00124393	1.52838	1.60021	3.76522	9.77967	gi|1025070312|ref|XP_016451870.1|PREDICTED: diacylglycerol kinase 5-like [Nicotiana tabacum]
TCONS_00093812	0.375056	0.56887	2.71809	5.58223	gi|1025144979|ref|XP_016467036.1|PREDICTED: diacylglycerol O-acyltransferase 1-like isoform X2 [Nicotiana tabacum]
TCONS_00094001	22.4196	19.3947	15.6833	7.88245	gi|698571853|ref|XP_009774993.1|PREDICTED: dicarboxylate transporter 2.1, chloroplastic-like [Nicotiana sylvestris]
TCONS_00113202	0.252537	0.251004	2.02168	2.4939	gi|698519187|ref|XP_009804459.1|PREDICTED: putative dihydroxy-acid dehydratase, mitochondrial, partial [Nicotiana sylvestris]
TCONS_00083435	0.323067	0.98562	3.29084	3.58761	gi|1025414088|ref|XP_016440305.1|PREDICTED: dipeptidyl-peptidase 5-like [Nicotiana tabacum]
TCONS_00055098	1.32327	1.65699	3.51175	4.68511	gi|1102283929|gb|OIT31164.1|hypothetical protein A4A49_11314 [Nicotiana attenuata]
TCONS_00108740	3.34141e-08	6.85895e-11	0.353905	0.489433	gi|1026096523|ref|XP_016547414.1|PREDICTED: diphthine methyltransferase homolog isoform X2 [Capsicum annuum]
TCONS_00082399	0.840518	0.631632	0.0376836	8.71453e-81	gi|1025187021|ref|XP_016474247.1|PREDICTED: dirigent protein 21-like [Nicotiana tabacum]
TCONS_00082405	2.30813	2.57137	0.350887	0.633413	gi|1111051469|ref|XP_019232457.1|PREDICTED: dirigent protein 21-like [Nicotiana attenuata]
TCONS_00134190	0.00375809	0.000208083	0.113836	0.365036	gi|1025221486|ref|XP_016482243.1|PREDICTED: disease resistance protein RPS2-like [Nicotiana tabacum]
TCONS_00100838	0.461632	1.08702	2.22601	2.10115	gi|1025221486|ref|XP_016482243.1|PREDICTED: disease resistance protein RPS2-like [Nicotiana tabacum]
TCONS_00134192	0.228702	0.0407592	0.530842	0.429271	gi|1025221486|ref|XP_016482243.1|PREDICTED: disease resistance protein RPS2-like [Nicotiana tabacum]
TCONS_00134193	0.00243211	0.0782578	0.314295	0.718722	gi|1025221486|ref|XP_016482243.1|PREDICTED: disease resistance protein RPS2-like [Nicotiana tabacum]
TCONS_00034496	0.580284	0.160993	0.160781	0.0152987	gi|565380951|ref|XP_006356854.1|PREDICTED: disease resistance protein RPP13 [Solanum tuberosum]
TCONS_00111056	0.354155	0.648204	0.0580333	0.000314351	gi|1025234484|ref|XP_016484997.1|PREDICTED: disease resistance protein RPP13-like [Nicotiana tabacum]
TCONS_00042695	21.2443	32.4257	63.5201	148.756	gi|1083858099|ref|XP_018625451.1|PREDICTED: TMV resistance protein N-like [Nicotiana tomentosiformis]
TCONS_00047508	0.334172	1.39148	4.76195	4.57307	gi|1025102089|ref|XP_016459298.1|PREDICTED: disease resistance protein TAO1-like [Nicotiana tabacum]
TCONS_00102748	0.656778	0.514825	1.34875	4.97098	gi|595811902|ref|XP_007203313.1|hypothetical protein PRUPE_ppa001346mg [Prunus persica]
TCONS_00043494	4.07517	3.57531	18.3815	20.7355	gi|1025076181|ref|XP_016453338.1|PREDICTED: putative late blight resistance protein homolog R1A-3 [Nicotiana tabacum]
TCONS_00067943	21.8327	15.7004	11.3274	5.70897	gi|1025063136|ref|XP_016450108.1|PREDICTED: divinyl chlorophyllide a 8-vinyl-reductase, chloroplastic-like [Nicotiana tabacum]
TCONS_00067942	26.9112	20.5643	16.4443	6.39768	gi|1025063136|ref|XP_016450108.1|PREDICTED: divinyl chlorophyllide a 8-vinyl-reductase, chloroplastic-like [Nicotiana tabacum]
TCONS_00134040	0.583251	0.877037	0.452232	0.0999846	gi|1025304716|ref|XP_016500320.1|PREDICTED: DNA (cytosine-5)-methyltransferase CMT2-like [Nicotiana tabacum]
TCONS_00043576	0.385034	0.319003	0.0919999	1.379e-12	gi|169977316|emb|CAQ18905.1|chromomethylase [Nicotiana sylvestris]
TCONS_00015959	1.33333	0.988884	3.63767	4.45248	gi|1025333978|ref|XP_016512312.1|PREDICTED: tRNA (cytosine(38)-C(5))-methyltransferase-like isoform X1 [Nicotiana tabacum]
TCONS_00091723	5.56494e-06	0.380404	0.728491	1.30481	gi|1025040936|ref|XP_016445129.1|PREDICTED: SWI/SNF-related matrix-associated actin-dependent regulator of chromatin subfamily A-like protein 1 isoform X3 [Nicotiana tabacum]
TCONS_00001036	0.350824	1.46216	3.9619	6.24572	gi|697178253|ref|XP_009598105.1|PREDICTED: uncharacterized protein LOC104093971 isoform X2 [Nicotiana tomentosiformis]
TCONS_00001038	0.137517	1.13131	1.72281	2.56774	gi|697178251|ref|XP_009598104.1|PREDICTED: uncharacterized protein LOC104093971 isoform X1 [Nicotiana tomentosiformis]
TCONS_00056585	0.584412	1.52373	0.230933	0.0890472	gi|1111084048|ref|XP_019266334.1|PREDICTED: DNA ligase 6-like isoform X2 [Nicotiana attenuata]
TCONS_00135968	0.603936	0.208182	1.38746	1.02876	gi|30313805|gb|AAO49798.1|DNA mismatch repair protein [Arabidopsis thaliana]
TCONS_00050251	0.124626	0.153536	0.810922	0.415495	gi|1104613080|ref|XP_019068350.1|PREDICTED: DNA mismatch repair protein MSH3 isoform X2 [Solanum lycopersicum]
TCONS_00051418	0.306467	0.455026	0.102	2.987e-06	gi|1025219399|ref|XP_016481727.1|PREDICTED: DNA mismatch repair protein MSH5-like isoform X3 [Nicotiana tabacum]
TCONS_00060989	0.000106758	0.0710021	0.214671	0.257127	gi|49615726|gb|AAT67045.1|DNA mismatch repair protein [Petunia x hybrida]
TCONS_00028680	0.00713156	0.0162944	0.0830891	0.496264	gi|460404128|ref|XP_004247536.1|PREDICTED: DNA mismatch repair protein PMS1 [Solanum lycopersicum]
TCONS_00136692	3.05928	4.29177	2.25901	0.878804	gi|698488864|ref|XP_009791019.1|PREDICTED: DNA mismatch repair protein PMS1 [Nicotiana sylvestris]
TCONS_00132423	3.71451	0.905148	0.034417	1.32637	gi|1025304694|ref|XP_016500315.1|PREDICTED: DNA mismatch repair protein PMS1-like [Nicotiana tabacum]
TCONS_00089332	0.235157	0.215594	0.00791727	0.000529139	gi|1025045377|ref|XP_016446231.1|PREDICTED: DNA polymerase epsilon subunit 2-like [Nicotiana tabacum]
TCONS_00096308	2.043e-05	0.000138372	0.693995	0.0136012	gi|723664751|ref|XP_010315147.1|PREDICTED: DNA polymerase V-like isoform X2 [Solanum lycopersicum]
TCONS_00024441	0.826345	0.787972	0.447068	0.250096	gi|565398126|ref|XP_006364631.1|PREDICTED: DNA repair protein RAD4 [Solanum tuberosum]
TCONS_00044718	0.161768	0.594522	0.030373	0.00391476	gi|1025349322|ref|XP_016510289.1|PREDICTED: DNA repair protein RAD51 homolog 2-like isoform X3 [Nicotiana tabacum]
TCONS_00044726	0.338255	0.20201	0.744373	2.10367	gi|697143618|ref|XP_009625927.1|PREDICTED: DNA repair protein RAD51 homolog 2 isoform X3 [Nicotiana tomentosiformis]
TCONS_00040540	1.12917e-05	0.364454	0.00636518	0.00168449	gi|1025239609|ref|XP_016486267.1|PREDICTED: DNA repair protein RAD51 homolog 4 [Nicotiana tabacum]
TCONS_00119543	0.272415	0.383316	2.39616	1.20215	gi|1025174900|ref|XP_016471510.1|PREDICTED: DNA repair protein RadA-like isoform X1 [Nicotiana tabacum]
TCONS_00023735	0.6191	0.271057	0.0545822	0.14828	gi|1025110197|ref|XP_016461307.1|PREDICTED: DNA repair protein recA homolog 2, mitochondrial-like [Nicotiana tabacum]
TCONS_00099361	0.0712993	0.00346978	0.656466	0.594044	gi|1025312286|ref|XP_016502177.1|PREDICTED: DNA repair protein XRCC2 homolog isoform X1 [Nicotiana tabacum]
TCONS_00091220	2.54607e-14	5.3876e-11	1.01882	0.633025	gi|1025319864|ref|XP_016503534.1|PREDICTED: DNA replication ATP-dependent helicase/nuclease DNA2 isoform X4 [Nicotiana tabacum]
TCONS_00061896	7.04781e-11	0.000871399	0.21965	0.175667	gi|1025232504|ref|XP_016484503.1|PREDICTED: DNA replication licensing factor MCM3 homolog 2-like isoform X2 [Nicotiana tabacum]
TCONS_00093499	0.415329	0.363668	0.106435	0.0320937	gi|26984133|gb|AAN85207.1|DNA topoisomerase II [Nicotiana tabacum]
TCONS_00118596	0.196452	0.545167	1.26812e-07	2.01951e-06	gi|698505507|ref|XP_009798205.1|PREDICTED: DNA topoisomerase 3-alpha isoform X2 [Nicotiana sylvestris]
TCONS_00084749	1.4208	2.16249	0.0220096	0.10322	gi|697186190|ref|XP_009602134.1|PREDICTED: DNA-3-methyladenine glycosylase 1-like, partial [Nicotiana tomentosiformis]
TCONS_00027225	0.324669	0.171357	1.22914	1.21484	gi|1025043745|ref|XP_016445832.1|PREDICTED: DNA-dependent metalloprotease WSS1-like [Nicotiana tabacum]
TCONS_00120816	4.6491	4.0143	2.33913	2.52017	gi|162457867|ref|NP_001104932.1|RNA polymerase 2 [Zea mays]
TCONS_00088267	1.06622	1.98621	0.47582	0.58245	gi|1109198147|ref|XP_019152211.1|PREDICTED: DNA-directed RNA polymerase I subunit 2 [Ipomoea nil]
TCONS_00068017	0.526487	0.236327	0.0750005	1.85729e-10	0
TCONS_00130898	0.467798	0.368899	0.000705677	0.0131872	gi|1025376042|ref|XP_016515972.1|PREDICTED: DNA-directed RNA polymerase III subunit 2-like [Nicotiana tabacum]
TCONS_00039286	0.00301536	0.175715	0.595559	0.374875	gi|460400267|ref|XP_004245657.1|PREDICTED: DNA-directed RNA polymerase IV subunit 1 isoform X1 [Solanum lycopersicum]
TCONS_00060678	2.86399	1.27783	0.231122	0.244863	gi|698533668|ref|XP_009763625.1|PREDICTED: DNA-directed RNA polymerase V subunit 5A-like isoform X1 [Nicotiana sylvestris]
TCONS_00025660	0.0557842	0.00578372	0.780536	0.836756	gi|1111014601|ref|XP_019258274.1|PREDICTED: dnaJ homolog subfamily C GRV2 isoform X3 [Nicotiana attenuata]
TCONS_00025659	2.18145	0.656797	1.91395e-20	6.67884e-11	gi|697104652|ref|XP_009606128.1|PREDICTED: dnaJ homolog subfamily C GRV2 isoform X1 [Nicotiana tomentosiformis]
TCONS_00105871	2.00033	1.79652	1.52011	0.568987	gi|698547396|ref|XP_009768022.1|PREDICTED: dnaJ protein ERDJ3A [Nicotiana sylvestris]
TCONS_00027825	0.0034699	0.0221631	0.399334	0.46018	gi|1025271114|ref|XP_016493664.1|PREDICTED: dnaJ protein homolog 2-like isoform X1 [Nicotiana tabacum]
TCONS_00070810	0.547239	0.96615	0.16674	0.210024	gi|1025189591|ref|XP_016474848.1|PREDICTED: dof zinc finger protein DOF2.1-like [Nicotiana tabacum]
TCONS_00013399	1.75063	0.707441	3.35924	4.8235	gi|1025373882|ref|XP_016515428.1|PREDICTED: dof zinc finger protein DOF2.4-like [Nicotiana tabacum]
TCONS_00120731	0.572693	1.34043	0.323475	0.365904	gi|1025111695|ref|XP_016461616.1|PREDICTED: dof zinc finger protein DOF4.6-like [Nicotiana tabacum]
TCONS_00024847	0.00343071	0.0371857	0.280253	0.230797	gi|1102146217|gb|OIT02547.1|ap2-like ethylene-responsive transcription factor [Nicotiana attenuata]
TCONS_00104796	0.509626	0.0262455	0.000142197	0.010654	gi|1025305875|ref|XP_016500596.1|PREDICTED: dolichyl-diphosphooligosaccharide--protein glycosyltransferase subunit 2-like [Nicotiana tabacum]
TCONS_00021128	1.40326	1.4039	0.234036	2.63848e-05	gi|1025342165|ref|XP_016508526.1|PREDICTED: dol-P-Glc:Glc(2)Man(9)GlcNAc(2)-PP-Dol alpha-1,2-glucosyltransferase-like isoform X3 [Nicotiana tabacum]
TCONS_00021129	0.160553	0.18585	1.96465	0.710401	gi|1025317807|ref|XP_016508083.1|PREDICTED: dol-P-Glc:Glc(2)Man(9)GlcNAc(2)-PP-Dol alpha-1,2-glucosyltransferase-like isoform X1 [Nicotiana tabacum]
TCONS_00089376	0.130439	0.0490994	0.744035	0.399658	gi|1025189297|ref|XP_016474777.1|PREDICTED: dol-P-Glc:Glc(2)Man(9)GlcNAc(2)-PP-Dol alpha-1,2-glucosyltransferase-like isoform X2 [Nicotiana tabacum]
TCONS_00135736	0.892467	0.579693	1.78228	1.72324	gi|567919990|ref|XP_006452001.1|hypothetical protein CICLE_v10007579mg [Citrus clementina]
TCONS_00062079	0.238537	0.224704	0.729989	1.24409	gi|567919990|ref|XP_006452001.1|hypothetical protein CICLE_v10007579mg [Citrus clementina]
TCONS_00113774	0.181003	0.140944	0.00618725	0.0057212	gi|460380189|ref|XP_004235840.1|PREDICTED: dual specificity protein phosphatase PHS1 isoform X1 [Solanum lycopersicum]
TCONS_00113782	0.00702774	0.00262611	0.19772	0.613149	gi|460380189|ref|XP_004235840.1|PREDICTED: dual specificity protein phosphatase PHS1 isoform X1 [Solanum lycopersicum]
TCONS_00113779	0.316893	0.212459	0.699594	1.70129	gi|460380189|ref|XP_004235840.1|PREDICTED: dual specificity protein phosphatase PHS1 isoform X1 [Solanum lycopersicum]
TCONS_00134536	0.1565	0.23187	0.0124897	0.00354203	gi|1025044616|ref|XP_016446047.1|PREDICTED: dual specificity protein phosphatase PHS1-like isoform X3 [Nicotiana tabacum]
TCONS_00064192	4.47099	4.1421	2.78367	2.248	gi|1102257722|gb|OIT19226.1|hypothetical protein A4A49_42617 [Nicotiana attenuata]
TCONS_00086502	1.20978	1.34219	4.98096	8.19223	gi|697189027|ref|XP_009603558.1|PREDICTED: dynamin-related protein 1E-like [Nicotiana tomentosiformis]
TCONS_00028487	0.117433	0.391027	1.02881	2.4122	gi|460407081|ref|XP_004248985.1|PREDICTED: dynamin-related protein 1E-like isoform X1 [Solanum lycopersicum]
TCONS_00124313	2.16148	3.37053	9.64514	10.8821	gi|1025165316|ref|XP_016469914.1|PREDICTED: dynein light chain 1, cytoplasmic-like [Nicotiana tabacum]
TCONS_00126731	1.90225	3.76467	13.6458	14.7387	gi|1102143936|gb|OIT00289.1|dynein 8 kda light chain, flagellar outer arm [Nicotiana attenuata]
TCONS_00093928	0.43981	0.227683	2.60876	2.54654	gi|1102143936|gb|OIT00289.1|dynein 8 kda light chain, flagellar outer arm [Nicotiana attenuata]
TCONS_00005575	4.90886	4.53015	13.5092	20.858	gi|1102279044|gb|OIT27372.1|e2f transcription factor-like e2fe [Nicotiana attenuata]
TCONS_00079388	0.00909085	7.50138e-19	2.34224	3.10252e-23	gi|1102279044|gb|OIT27372.1|e2f transcription factor-like e2fe [Nicotiana attenuata]
TCONS_00034250	1.03138	0.942384	0.392629	0.165187	gi|1102279044|gb|OIT27372.1|e2f transcription factor-like e2fe [Nicotiana attenuata]
TCONS_00054006	0.9972	0.253754	0.231067	0.134155	gi|698562443|ref|XP_009772410.1|PREDICTED: ultraviolet-B receptor UVR8-like isoform X1 [Nicotiana sylvestris]
TCONS_00103331	0.584303	0.883902	2.39921	1.91676	gi|460389892|ref|XP_004240580.1|PREDICTED: E3 SUMO-protein ligase SIZ1-like isoform X1 [Solanum lycopersicum]
TCONS_00078452	2.1065	1.82476	7.11551	4.19272	gi|697106721|ref|XP_009607181.1|PREDICTED: E3 ubiquitin ligase BIG BROTHER-related-like [Nicotiana tomentosiformis]
TCONS_00074095	1.74619	1.53259	3.24484	5.29272	gi|1025259862|ref|XP_016490844.1|PREDICTED: E3 ubiquitin-protein ligase At3g02290-like [Nicotiana tabacum]
TCONS_00020267	2.29212	4.18189	1.57656	1.96324	gi|698527384|ref|XP_009760536.1|PREDICTED: E3 ubiquitin-protein ligase At1g63170-like [Nicotiana sylvestris]
TCONS_00115848	0.0295835	0	0.183306	0.676519	gi|1025324948|ref|XP_016504789.1|PREDICTED: RING-H2 finger protein ATL40-like [Nicotiana tabacum]
TCONS_00062871	0.262041	0.763413	1.71949	3.30013	gi|698510726|ref|XP_009800511.1|PREDICTED: E3 ubiquitin-protein ligase ATL6-like [Nicotiana sylvestris]
TCONS_00055626	5.37683	8.76209	12.905	27.5247	gi|1025165186|ref|XP_016469891.1|PREDICTED: E3 ubiquitin-protein ligase ATL31-like [Nicotiana tabacum]
TCONS_00037772	4.21475	6.23197	9.57455	15.3608	gi|698492205|ref|XP_009792461.1|PREDICTED: E3 ubiquitin-protein ligase ATL6-like [Nicotiana sylvestris]
TCONS_00121236	0.452117	0.233972	1.70131	2.24634	gi|698564811|ref|XP_009773082.1|PREDICTED: E3 ubiquitin-protein ligase CHFR isoform X2 [Nicotiana sylvestris]
TCONS_00074658	2.66187	0.607133	0.201881	0.0823365	gi|1025007938|ref|XP_016448273.1|PREDICTED: E3 ubiquitin-protein ligase COP1-like isoform X1 [Nicotiana tabacum]
TCONS_00019577	0.479226	0.463425	0.183745	0.0535745	gi|460366586|ref|XP_004229162.1|PREDICTED: zinc finger protein 598-like [Solanum lycopersicum]
TCONS_00042872	6.37161	9.09244	15.1368	22.8012	gi|697121618|ref|XP_009614787.1|PREDICTED: uncharacterized protein LOC104107639 isoform X1 [Nicotiana tomentosiformis]
TCONS_00103660	2.46407	3.02284	2.02973	1.20711	gi|697148174|ref|XP_009628263.1|PREDICTED: probable E3 ubiquitin-protein ligase RHG1A [Nicotiana tomentosiformis]
TCONS_00057316	0.0710711	0.237885	0.536807	1.8665	gi|697094456|ref|XP_009606431.1|PREDICTED: E3 ubiquitin-protein ligase PUB23-like [Nicotiana tomentosiformis]
TCONS_00106965	2.15404e-38	0.106131	0.380965	1.55166	gi|1025334380|ref|XP_016513258.1|PREDICTED: E3 ubiquitin-protein ligase PUB23-like [Nicotiana tabacum]
TCONS_00098842	0.132247	1.2642	2.76621	2.84859	gi|1102285189|gb|OIT32191.1|hypothetical protein A4A49_22820 [Nicotiana attenuata]
TCONS_00123912	0.421305	0.191887	1.74324	0.942341	gi|1025106956|ref|XP_016460492.1|PREDICTED: E3 ubiquitin-protein ligase RGLG1-like isoform X1 [Nicotiana tabacum]
TCONS_00123916	5.10969e-05	0.000929597	0.186285	0.285912	gi|1025106964|ref|XP_016460495.1|PREDICTED: E3 ubiquitin-protein ligase RGLG1-like isoform X1 [Nicotiana tabacum]
TCONS_00087645	0.735024	0.0735679	7.50893	5.50836	gi|1025197656|ref|XP_016476243.1|PREDICTED: E3 ubiquitin-protein ligase RGLG2-like [Nicotiana tabacum]
TCONS_00087648	1.81849	1.26747	4.37436	5.18542	gi|1025197656|ref|XP_016476243.1|PREDICTED: E3 ubiquitin-protein ligase RGLG2-like [Nicotiana tabacum]
TCONS_00052518	2.21323	2.01537	5.89455	9.48335	gi|1025152804|ref|XP_016467884.1|PREDICTED: E3 ubiquitin-protein ligase RGLG2-like [Nicotiana tabacum]
TCONS_00052519	5.46707	5.86744	10.2093	18.8863	gi|1025152804|ref|XP_016467884.1|PREDICTED: E3 ubiquitin-protein ligase RGLG2-like [Nicotiana tabacum]
TCONS_00103571	0.30704	0.532589	2.56495	9.66509	gi|1025080444|ref|XP_016454407.1|PREDICTED: E3 ubiquitin-protein ligase RGLG2-like [Nicotiana tabacum]
TCONS_00002525	1.18782	1.31705	2.22969	4.93133	gi|1025205614|ref|XP_016478235.1|PREDICTED: E3 ubiquitin-protein ligase RGLG2-like [Nicotiana tabacum]
TCONS_00052510	0.0776079	0.000883931	0.733085	4.18665	gi|1025152804|ref|XP_016467884.1|PREDICTED: E3 ubiquitin-protein ligase RGLG2-like [Nicotiana tabacum]
TCONS_00059760	2.93879	1.66759	0.67129	0.738967	gi|1025226980|ref|XP_016482744.1|PREDICTED: E3 ubiquitin-protein ligase RHA1B-like [Nicotiana tabacum]
TCONS_00101374	4.37268	9.68839	11.7335	35.0473	gi|1025269512|ref|XP_016493251.1|PREDICTED: E3 ubiquitin-protein ligase RHA2A-like [Nicotiana tabacum]
TCONS_00133697	6.05229e-05	0.0359543	5.42751	1.49754	gi|697158413|ref|XP_009587965.1|PREDICTED: E3 ubiquitin-protein ligase RHF2A-like isoform X2 [Nicotiana tomentosiformis]
TCONS_00118369	0.824391	1.84896	3.22202	3.17052	gi|1025192677|ref|XP_016475545.1|PREDICTED: E3 ubiquitin-protein ligase RHF2A-like [Nicotiana tabacum]
TCONS_00024685	5.96272	10.978	14.0959	46.6294	gi|1025182116|ref|XP_016473087.1|PREDICTED: E3 ubiquitin-protein ligase RING1-like [Nicotiana tabacum]
TCONS_00038022	2.12172	4.44638	13.0575	27.1026	gi|698442480|ref|XP_009763138.1|PREDICTED: E3 ubiquitin-protein ligase RING1-like [Nicotiana sylvestris]
TCONS_00057386	0.402382	0.454257	0.0754049	0	gi|971544715|ref|XP_015162727.1|PREDICTED: E3 ubiquitin-protein ligase RING1-like [Solanum tuberosum]
TCONS_00120715	0.633506	1.04837	1.61924	8.0039	gi|1102147369|gb|OIT03682.1|e3 ubiquitin-protein ligase ring1-like protein [Nicotiana attenuata]
TCONS_00085561	1.18869	0.0534737	1.7192	4.58477	gi|1025262327|ref|XP_016491440.1|PREDICTED: E3 ubiquitin-protein ligase RING1-like [Nicotiana tabacum]
TCONS_00043327	0.316722	1.02344	2.08393	1.65808	gi|1083884538|ref|XP_018629811.1|PREDICTED: E3 ubiquitin-protein ligase Praja-2 [Nicotiana tomentosiformis]
TCONS_00112102	2.23834	1.27974	5.40735	3.92182	gi|697188236|ref|XP_009603154.1|PREDICTED: E3 ubiquitin-protein ligase RKP [Nicotiana tomentosiformis]
TCONS_00021168	1.07964	0.438283	3.83809	2.47446	gi|1025338340|ref|XP_016507573.1|PREDICTED: E3 ubiquitin-protein ligase RMA1H1-like [Nicotiana tabacum]
TCONS_00111921	0.945427	1.55683	0.470204	0.24699	gi|1025259270|ref|XP_016490686.1|PREDICTED: E3 ubiquitin-protein ligase RMA1H1-like [Nicotiana tabacum]
TCONS_00038619	2.34797	3.3573	1.44926	1.43936	gi|1025194689|ref|XP_016474915.1|PREDICTED: E3 ubiquitin-protein ligase RMA1H1-like [Nicotiana tabacum]
TCONS_00021167	15.8085	20.0278	9.27626	4.49982	gi|1025338340|ref|XP_016507573.1|PREDICTED: E3 ubiquitin-protein ligase RMA1H1-like [Nicotiana tabacum]
TCONS_00113182	0.0376362	4.65487e-05	0.24274	0.559832	gi|698474613|ref|XP_009784751.1|PREDICTED: E3 ubiquitin-protein ligase RMA3-like [Nicotiana sylvestris]
TCONS_00026096	5.10853	6.92592	25.5682	64.8647	gi|1025187670|ref|XP_016474399.1|PREDICTED: E3 ubiquitin-protein ligase RLIM-like [Nicotiana tabacum]
TCONS_00116319	0.0118089	0.514603	1.37949	2.41317	gi|1025268164|ref|XP_016492905.1|PREDICTED: E3 ubiquitin-protein ligase RLIM-like [Nicotiana tabacum]
TCONS_00116320	4.27732	5.72388	22.7541	61.9852	gi|1025268164|ref|XP_016492905.1|PREDICTED: E3 ubiquitin-protein ligase RLIM-like [Nicotiana tabacum]
TCONS_00116318	0.99775	2.7782	5.30852	4.11722	gi|697176417|ref|XP_009597165.1|PREDICTED: probable E3 ubiquitin-protein ligase RHY1A [Nicotiana tomentosiformis]
TCONS_00093891	3.305	4.43606	8.112	12.7153	gi|1025191217|ref|XP_016475202.1|PREDICTED: uncharacterized protein LOC107796892 [Nicotiana tabacum]
TCONS_00056355	0.499204	0.195909	0.967729	1.67661	gi|697126178|ref|XP_009617124.1|PREDICTED: E3 ubiquitin-protein ligase RNF170-like [Nicotiana tomentosiformis]
TCONS_00094424	0.718968	1.27291	1.94464	8.32724	gi|697179745|ref|XP_009598845.1|PREDICTED: E3 ubiquitin-protein ligase RNF126-like [Nicotiana tomentosiformis]
TCONS_00055605	0.0282735	2.381e-07	0.741989	0.790197	gi|1025361248|ref|XP_016512771.1|PREDICTED: uncharacterized protein LOC107829821 [Nicotiana tabacum]
TCONS_00134408	0.187673	0.131821	0.874619	0.566257	gi|1025115456|ref|XP_016462251.1|PREDICTED: E3 UFM1-protein ligase 1 homolog, partial [Nicotiana tabacum]
TCONS_00109097	8.50907	8.34009	41.6551	17.8326	gi|1025306285|ref|XP_016500685.1|PREDICTED: mavicyanin-like isoform X1 [Nicotiana tabacum]
TCONS_00135107	0.193908	0.24828	0.496874	1.25185	gi|1025070268|ref|XP_016451860.1|PREDICTED: uncharacterized protein LOC107776472 [Nicotiana tabacum]
TCONS_00023857	6.08198	9.62378	5.6009	3.63692	gi|1025195943|ref|XP_016477992.1|PREDICTED: EID1-like F-box protein 3 [Nicotiana tabacum]
TCONS_00026859	4.37308	5.56581	3.145	2.35042	gi|1025195943|ref|XP_016477992.1|PREDICTED: EID1-like F-box protein 3 [Nicotiana tabacum]
TCONS_00104268	12.7997	16.0758	36.0042	63.7747	gi|1025068800|ref|XP_016451504.1|PREDICTED: elicitor-responsive protein 1-like [Nicotiana tabacum]
TCONS_00104269	0.129701	1.10756	2.55199	11.6611	gi|1025068800|ref|XP_016451504.1|PREDICTED: elicitor-responsive protein 1-like [Nicotiana tabacum]
TCONS_00003100	1.06496	0.778937	4.52271	1.56755	gi|1025344840|ref|XP_016509185.1|PREDICTED: elongation of fatty acids protein 3-like [Nicotiana tabacum]
TCONS_00034048	2.98376	2.22333	5.10373	8.19126	gi|1025195424|ref|XP_016476722.1|PREDICTED: embryogenesis-associated protein EMB8-like [Nicotiana tabacum]
TCONS_00132601	4.90052	11.2468	20.9754	35.3533	gi|1025332111|ref|XP_016506552.1|PREDICTED: endo-1,3(4)-beta-glucanase 2-like, partial [Nicotiana tabacum]
TCONS_00004202	8.57052	14.3697	28.4039	49.8021	gi|460377835|ref|XP_004234692.1|PREDICTED: putative endo-1,3(4)-beta-glucanase 2 [Solanum lycopersicum]
TCONS_00012432	0.387742	0.192364	0.100471	0.00164272	gi|698509265|ref|XP_009799861.1|PREDICTED: endo-1,3;1,4-beta-D-glucanase-like, partial [Nicotiana sylvestris]
TCONS_00033310	0.749176	1.00621	0.205744	0.100031	gi|698478679|ref|XP_009786482.1|PREDICTED: endochitinase 3-like [Nicotiana sylvestris]
TCONS_00088671	0.0381611	0.214172	2.40144	2.3782	gi|121663827|dbj|BAF44533.1|class IV chitinase [Nicotiana tabacum]
TCONS_00007567	1.66746	1.3287	3.41758	4.69471	gi|698582238|ref|XP_009777773.1|PREDICTED: endochitinase PR4-like [Nicotiana sylvestris]
TCONS_00051372	0.0115312	0.0100512	0.345379	0.458007	gi|565373353|ref|XP_006353239.1|PREDICTED: endoglucanase 12 [Solanum tuberosum]
TCONS_00036321	1.81161	1.69344	0.742558	0.475838	gi|971574337|ref|XP_015170438.1|PREDICTED: endoglucanase 6 [Solanum tuberosum]
TCONS_00033772	27.3873	13.9532	10.5483	6.00375	gi|698535053|ref|XP_009764063.1|PREDICTED: endoglucanase 6-like [Nicotiana sylvestris]
TCONS_00086287	33.1227	19.0318	14.198	10.6997	gi|698535053|ref|XP_009764063.1|PREDICTED: endoglucanase 6-like [Nicotiana sylvestris]
TCONS_00010826	2.78392	1.52203	1.5355	0.637004	gi|16903353|gb|AAL30454.1|AF362949_1endo-beta-1,4-glucanase precursor [Nicotiana tabacum]
TCONS_00077699	1.57005	1.26876	0.968634	0.489361	gi|697102964|ref|XP_009603927.1|PREDICTED: endoglucanase 9-like [Nicotiana tomentosiformis]
TCONS_00025190	31.8518	37.2959	61.5835	111.481	gi|5689613|emb|CAB51903.1|cellulase [Brassica napus]
TCONS_00103612	0.14742	0.00692336	0.643638	0.31169	gi|1025263234|ref|XP_016491664.1|PREDICTED: endonuclease 1-like [Nicotiana tabacum]
TCONS_00064587	0.100085	0.0468313	1.12125	0.861789	gi|1025395571|ref|XP_016436320.1|PREDICTED: endonuclease III homolog 1, chloroplastic-like isoform X1 [Nicotiana tabacum]
TCONS_00122200	0.207626	0.396698	1.01939	1.29644	gi|356533971|ref|XP_003535531.1|PREDICTED: endoplasmic reticulum metallopeptidase 1 [Glycine max]
TCONS_00097317	13.0893	9.18376	7.97556	5.44989	gi|241941185|gb|EES14330.1|hypothetical protein SORBI_007G224100 [Sorghum bicolor]
TCONS_00102671	2.52455	4.58175	14.4775	15.9839	gi|1025220468|ref|XP_016481987.1|PREDICTED: endoribonuclease Dicer homolog 2-like [Nicotiana tabacum]
TCONS_00055221	6.46757	4.37597	3.28045	2.67373	gi|698500778|ref|XP_009796125.1|PREDICTED: uncharacterized protein LOC104242743 [Nicotiana sylvestris]
TCONS_00026972	3.73646e-08	6.06612e-08	0.185243	0.104434	gi|697122769|ref|XP_009615376.1|PREDICTED: ENHANCER OF AG-4 protein 2-like isoform X1 [Nicotiana tomentosiformis]
TCONS_00112143	23.8924	17.646	4.66613	0.541882	gi|1025240892|ref|XP_016486576.1|PREDICTED: enolase [Nicotiana tabacum]
TCONS_00112141	11.0385	6.14855	2.10407	0.2698	gi|1025240892|ref|XP_016486576.1|PREDICTED: enolase [Nicotiana tabacum]
TCONS_00112142	16.6448	7.43353	3.60253	0.114589	gi|1025240892|ref|XP_016486576.1|PREDICTED: enolase [Nicotiana tabacum]
TCONS_00036561	13.7999	10.2707	2.84564	0.906275	gi|1025240892|ref|XP_016486576.1|PREDICTED: enolase [Nicotiana tabacum]
TCONS_00127530	31.493	28.6916	23.4847	11.1179	gi|698489988|ref|XP_009791511.1|PREDICTED: enoyl-[acyl-carrier-protein] reductase [NADH], chloroplastic [Nicotiana sylvestris]
TCONS_00102834	2.88814e-12	7.85911e-14	0.171691	0.566908	gi|698561070|ref|XP_009772026.1|PREDICTED: ent-kaur-16-ene synthase, chloroplastic isoform X2 [Nicotiana sylvestris]
TCONS_00132918	0.100698	0.100198	0.855731	0.497513	gi|698459845|ref|XP_009781391.1|PREDICTED: ent-kaurene oxidase, chloroplastic [Nicotiana sylvestris]
TCONS_00022557	0	0	0.150685	1.05654	gi|697093383|ref|XP_009605545.1|PREDICTED: abscisic acid 8'-hydroxylase 3-like [Nicotiana tomentosiformis]
TCONS_00095214	9.70255e-09	0.718226	5.93801	7.01526	gi|697156289|ref|XP_009586895.1|PREDICTED: EPIDERMAL PATTERNING FACTOR-like protein 1 [Nicotiana tomentosiformis]
TCONS_00000465	0.0796595	0.14662	1.32122	3.57473	gi|1102142476|gb|OIS98864.1|epidermal patterning factor-like protein 4 [Nicotiana attenuata]
TCONS_00033566	0.23798	0.144287	0.778729	2.1195	gi|1025219453|ref|XP_016481740.1|PREDICTED: EPIDERMAL PATTERNING FACTOR-like protein 5 [Nicotiana tabacum]
TCONS_00003187	8.18801	14.2456	24.8096	53.5405	gi|392529024|gb|AFM78312.1|mannose-binding lectin [Nicotiana tabacum]
TCONS_00126356	0.056354	4.33007e-05	0.619499	0.766483	gi|1025206506|ref|XP_016478466.1|PREDICTED: equilibrative nucleotide transporter 3-like [Nicotiana tabacum]
TCONS_00006749	1.42123	1.08581	0.597591	0.773608	gi|1102140781|gb|OIS97194.1|hypothetical protein A4A49_37808 [Nicotiana attenuata]
TCONS_00119758	6.69995e-05	0.0221987	0.15349	0.221744	gi|595797025|ref|XP_007201228.1|hypothetical protein PRUPE_ppa000223mg [Prunus persica]
TCONS_00026024	0.105352	0.228987	1.09246	0.698959	gi|1025129703|ref|XP_016464546.1|PREDICTED: ethanolamine-phosphate cytidylyltransferase-like isoform X1 [Nicotiana tabacum]
TCONS_00094662	0.157368	0.676438	1.04976	3.80295	gi|698497532|ref|XP_009794738.1|PREDICTED: ethylene response sensor 1 [Nicotiana sylvestris]
TCONS_00058681	17.5607	33.2293	52.2158	86.852	gi|1025233576|ref|XP_016484768.1|PREDICTED: ethylene-responsive transcription factor 1-like [Nicotiana tabacum]
TCONS_00113145	14.384	22.1909	43.1025	85.3639	gi|1208495|dbj|BAA07321.1|ERF1 [Nicotiana tabacum]
TCONS_00091954	1.37526	2.98718	8.10085	12.1007	gi|1025302831|ref|XP_016499871.1|PREDICTED: ethylene-responsive transcription factor 1B-like [Nicotiana tabacum]
TCONS_00134963	5.05926	6.37557	12.7558	16.8098	gi|1208498|dbj|BAA07324.1|ethylene-responsive element binding protein [Nicotiana tabacum]
TCONS_00060886	1.19576e-75	0.0855255	0.313169	2.18471	gi|1025161063|ref|XP_016469246.1|PREDICTED: ethylene-responsive transcription factor 2 [Nicotiana tabacum]
TCONS_00128505	5.03817	7.21918	13.8597	36.7648	gi|1025368354|ref|XP_016514028.1|PREDICTED: ethylene-responsive transcription factor 4-like [Nicotiana tabacum]
TCONS_00050214	2.42792	3.99068	9.71486	46.9993	gi|1025077468|ref|XP_016453659.1|PREDICTED: ethylene-responsive transcription factor 4-like [Nicotiana tabacum]
TCONS_00127447	0.592919	0.487205	0.960226	3.94392	gi|379056260|dbj|BAL68170.1|ethylene response factor
TCONS_00010273	6.30394	9.90078	13.8953	53.6314	gi|1208496|dbj|BAA07322.1|ethylene-responsive element binding protein [Nicotiana tabacum]
TCONS_00119740	5.18471	4.80608	14.4967	15.8354	gi|1025095037|ref|XP_016458034.1|PREDICTED: uncharacterized protein LOC107781775 [Nicotiana tabacum]
TCONS_00103755	24.856	42.8159	64.4562	95.3849	gi|1025317486|ref|XP_016507356.1|PREDICTED: ethylene-responsive transcription factor 5-like [Nicotiana tabacum]
TCONS_00127134	10.1316	14.9466	18.3581	47.3072	gi|697128971|ref|XP_009618542.1|PREDICTED: ethylene-responsive transcription factor 4-like [Nicotiana tomentosiformis]
TCONS_00010952	0.17214	0.262757	0.972427	0.704046	gi|1025276266|ref|XP_016494297.1|PREDICTED: uncharacterized protein LOC107813530 isoform X2 [Nicotiana tabacum]
TCONS_00071405	0.387662	0.932075	3.2153	7.32735	gi|698523342|ref|XP_009758477.1|PREDICTED: ethylene-responsive transcription factor ERF003-like [Nicotiana sylvestris]
TCONS_00011857	1.49395	0.491276	4.1944	17.3911	gi|698523342|ref|XP_009758477.1|PREDICTED: ethylene-responsive transcription factor ERF003-like [Nicotiana sylvestris]
TCONS_00135511	0.0693146	0.237066	0.818044	1.05563	gi|1025073615|ref|XP_016452686.1|PREDICTED: ethylene-responsive transcription factor ERF010-like [Nicotiana tabacum]
TCONS_00135671	0.0419713	0.432835	0.547436	2.50647	gi|1025108872|ref|XP_016460968.1|PREDICTED: ethylene-responsive transcription factor ERF014-like [Nicotiana tabacum]
TCONS_00088087	0.0852271	0.0729193	0.397116	2.41406	gi|1025342339|ref|XP_016508571.1|PREDICTED: ethylene-responsive transcription factor ERF027-like [Nicotiana tabacum]
TCONS_00096249	0.288355	0.218671	2.34268	14.8411	gi|1025135996|ref|XP_016465556.1|PREDICTED: ethylene-responsive transcription factor ERF025-like [Nicotiana tabacum]
TCONS_00114196	0.177195	0.109139	0.771964	2.28553	gi|1025350735|ref|XP_016436102.1|PREDICTED: ethylene-responsive transcription factor ERF027-like [Nicotiana tabacum]
TCONS_00136332	0.075814	4.39937e-73	0.205432	1.45988	gi|698535893|ref|XP_009764333.1|PREDICTED: ethylene-responsive transcription factor ERF027-like [Nicotiana sylvestris]
TCONS_00062553	0.743664	0.69707	1.49893	13.9597	gi|1025040510|ref|XP_016445024.1|PREDICTED: ethylene-responsive transcription factor ERF025-like [Nicotiana tabacum]
TCONS_00062962	2.3545e-41	2.30374e-37	0.0510545	0.901456	gi|1025179035|ref|XP_016472294.1|PREDICTED: ethylene-responsive transcription factor ERF025-like [Nicotiana tabacum]
TCONS_00073962	6.11076	9.03683	1.80705	3.55182	gi|698525450|ref|XP_009759539.1|PREDICTED: ethylene-responsive transcription factor ERF061 [Nicotiana sylvestris]
TCONS_00028911	1.69392	2.4106	8.98064	24.6953	gi|1025193709|ref|XP_016475776.1|PREDICTED: ethylene-responsive transcription factor ERF071 [Nicotiana tabacum]
TCONS_00094661	6.21995	10.5225	17.063	44.1915	gi|594615382|gb|AHM22938.1|ethylene response factor 2 [Nicotiana tabacum]
TCONS_00103756	35.4506	54.8897	108.144	154.28	gi|1025217581|ref|XP_016481253.1|PREDICTED: ethylene-responsive transcription factor ERF106-like [Nicotiana tabacum]
TCONS_00058687	55.4179	93.5688	162.005	228.512	gi|1027859141|ref|NP_001312955.1|ethylene-responsive transcription factor ERF106-like [Nicotiana tabacum]
TCONS_00035906	2.3184e-55	0.199205	0.420116	1.36581	gi|1025265058|ref|XP_016492134.1|PREDICTED: ethylene-responsive transcription factor ERF109-like [Nicotiana tabacum]
TCONS_00105411	0.0461121	0.0418705	0.0758791	1.60859	gi|697111013|ref|XP_009609381.1|PREDICTED: ethylene-responsive transcription factor ERF109-like [Nicotiana tomentosiformis]
TCONS_00077372	0.0218241	0.020239	0.707926	0.233548	gi|1025057318|ref|XP_016448644.1|PREDICTED: ethylene-responsive transcription factor ERF113-like [Nicotiana tabacum]
TCONS_00130536	0.039666	5.93051e-05	2.24708	0.992529	gi|1025210852|ref|XP_016479524.1|PREDICTED: ethylene-responsive transcription factor ERF118-like [Nicotiana tabacum]
TCONS_00046151	18.9774	21.0638	41.1923	64.6676	gi|1025336732|ref|XP_016507154.1|PREDICTED: ethylene-responsive transcription factor RAP2-4-like [Nicotiana tabacum]
TCONS_00039434	0.668997	0.837328	4.07601e-05	5.99875e-05	gi|1025138774|ref|XP_016465991.1|PREDICTED: ethylene-responsive transcription factor WIN1-like [Nicotiana tabacum]
TCONS_00099322	1.94925	2.38165	7.88452	3.85263	gi|697112756|ref|XP_009610257.1|PREDICTED: ethylene-responsive transcription factor-like protein At4g13040 isoform X1 [Nicotiana tomentosiformis]
TCONS_00101603	0.327605	0.0697172	0.600561	1.51169	gi|1025193779|ref|XP_016475794.1|PREDICTED: eukaryotic peptide chain release factor GTP-binding subunit ERF3A-like isoform X6 [Nicotiana tabacum]
TCONS_00095722	0.0356632	0.097974	0.378109	0.988845	gi|1025344631|ref|XP_016509137.1|PREDICTED: eukaryotic translation initiation factor 2 subunit beta-like isoform X2 [Nicotiana tabacum]
TCONS_00049689	6.93818	5.00119	1.94654	4.14005	gi|1102144595|gb|OIT00948.1|eukaryotic translation initiation factor 3 subunit a [Nicotiana attenuata]
TCONS_00028276	0.0174913	0.332471	0.823441	0.908341	gi|698427501|ref|XP_009788412.1|PREDICTED: exocyst complex component EXO84A-like isoform X2 [Nicotiana sylvestris]
TCONS_00054636	0.505656	0.419727	0.0173249	0.119601	gi|1025412086|ref|XP_016439823.1|PREDICTED: exocyst complex component SEC3A-like isoform X1 [Nicotiana tabacum]
TCONS_00073524	0.0280593	0.315768	0.634213	0.673842	gi|449443834|ref|XP_004139681.1|PREDICTED: exocyst complex component SEC5A isoform X1 [Cucumis sativus]
TCONS_00043047	77.3108	62.6609	36.663	17.6845	gi|1083852222|ref|XP_009593802.2|PREDICTED: expansin-A1-like [Nicotiana tomentosiformis]
TCONS_00053103	56.9943	53.0427	25.1747	8.51396	gi|1083852222|ref|XP_009593802.2|PREDICTED: expansin-A1-like [Nicotiana tomentosiformis]
TCONS_00057866	1.86099	1.92576	5.44739	4.96096	gi|1025169771|ref|XP_016470638.1|PREDICTED: expansin-A10-like [Nicotiana tabacum]
TCONS_00046195	80.0781	61.9288	43.7793	20.8904	gi|1027857068|ref|NP_001312575.1|expansin-A11-like precursor [Nicotiana tabacum]
TCONS_00109122	1.63354	1.20885	6.1182	8.42274	gi|698531818|ref|XP_009762738.1|PREDICTED: expansin-A10-like [Nicotiana sylvestris]
TCONS_00029719	2.37478	0.736494	0.27123	0.363133	gi|698546072|ref|XP_009767600.1|PREDICTED: expansin-A15-like [Nicotiana sylvestris]
TCONS_00009392	1.25939	0.770277	0.327192	0.274032	gi|1025263884|ref|XP_016491825.1|PREDICTED: expansin-A15-like [Nicotiana tabacum]
TCONS_00046795	3.44743	2.77081	1.42171	1.2182	gi|1025281069|ref|XP_016498182.1|PREDICTED: expansin-A6-like [Nicotiana tabacum]
TCONS_00004491	6.74655	4.37088	2.2387	3.20719	gi|1102293291|gb|OIT39303.1|expansin-a6 [Nicotiana attenuata]
TCONS_00034427	50.6862	60.4552	16.3156	3.79722	gi|1025082710|ref|XP_016454948.1|PREDICTED: expansin-A4-like [Nicotiana tabacum]
TCONS_00102874	61.6	84.8109	26.4893	9.11326	gi|697171168|ref|XP_009594513.1|PREDICTED: expansin-A4-like [Nicotiana tomentosiformis]
TCONS_00109123	4.58993	4.89535	15.34	24.1881	gi|698531818|ref|XP_009762738.1|PREDICTED: expansin-A10-like [Nicotiana sylvestris]
TCONS_00021971	1.93229	1.74302	0.861975	0.30559	gi|1025289331|ref|XP_016497079.1|PREDICTED: expansin-B3-like [Nicotiana tabacum]
TCONS_00095427	2.76145	4.00721	8.60854	10.9052	gi|698503330|ref|XP_009797268.1|PREDICTED: expansin-like A2 [Nicotiana sylvestris]
TCONS_00095433	1.79719	0.483873	4.13627	12.4282	gi|1025316756|ref|XP_016503295.1|PREDICTED: expansin-like A1 [Nicotiana tabacum]
TCONS_00096158	11.2879	24.7252	66.8067	222.933	gi|697094543|ref|XP_009606813.1|PREDICTED: expansin-like A2 [Nicotiana tomentosiformis]
TCONS_00096847	15.9745	31.3124	81.4525	254.356	gi|1025226066|ref|XP_016480531.1|PREDICTED: expansin-like A2 [Nicotiana tabacum]
TCONS_00027725	0.142105	0.285033	1.38677	0.665241	gi|1102142080|gb|OIS98468.1|hypothetical protein A4A49_04774, partial [Nicotiana attenuata]
TCONS_00055118	1.67114	3.15755	6.78124	11.68	gi|1025048998|ref|XP_016447129.1|PREDICTED: extra-large guanine nucleotide-binding protein 1-like [Nicotiana tabacum]
TCONS_00124086	1.65845	2.20318	5.12453	8.90204	gi|1025048998|ref|XP_016447129.1|PREDICTED: extra-large guanine nucleotide-binding protein 1-like [Nicotiana tabacum]
TCONS_00099448	1.75393	2.60288	4.34471	6.14857	gi|698530889|ref|XP_009762269.1|PREDICTED: uncharacterized protein LOC104214315 isoform X2 [Nicotiana sylvestris]
TCONS_00017691	0.962179	1.13449	3.21864	4.6863	gi|1025184103|ref|XP_016473602.1|PREDICTED: FACT complex subunit SPT16-like [Nicotiana tabacum]
TCONS_00076012	1.01365	1.83871	4.00939	10.0527	gi|697133784|ref|XP_009620937.1|PREDICTED: FACT complex subunit SPT16-like [Nicotiana tomentosiformis]
TCONS_00104365	0.208833	0.122898	0.00143476	0.0307689	gi|75299841|sp|Q8H6B1.1|SPT16_MAIZERecName: Full=FACT complex subunit SPT16; AltName: Full=Facilitates chromatin transcription complex subunit SPT16; AltName: Full=Global transcription factor group C protein 102
TCONS_00081247	0.322274	0.144258	0.760186	0.863663	gi|697103454|ref|XP_009605546.1|PREDICTED: factor of DNA methylation 1-like isoform X3 [Nicotiana tomentosiformis]
TCONS_00059391	1.22753	2.2849	7.02034	13.4717	gi|1025069391|ref|XP_016451661.1|PREDICTED: FAD-dependent urate hydroxylase-like [Nicotiana tabacum]
TCONS_00070704	1.29819	3.16407	7.35747	5.32035	gi|697148120|ref|XP_009628234.1|PREDICTED: uncharacterized protein LOC104118646 isoform X1 [Nicotiana tomentosiformis]
TCONS_00127536	1.16023	0.648032	0.175216	0.149359	gi|1111039158|ref|XP_019226457.1|PREDICTED: FAM10 family protein At4g22670-like isoform X2 [Nicotiana attenuata]
TCONS_00052787	0.274625	0.563518	0.0147576	0.0249032	gi|565398222|ref|XP_006364677.1|PREDICTED: fanconi-associated nuclease 1 homolog isoform X1 [Solanum tuberosum]
TCONS_00052785	0.533608	0.153261	0.070428	0.0706231	gi|565398222|ref|XP_006364677.1|PREDICTED: fanconi-associated nuclease 1 homolog isoform X1 [Solanum tuberosum]
TCONS_00009257	1.48538	12.2464	39.6387	42.8318	gi|698448871|ref|XP_009773188.1|PREDICTED: fasciclin-like arabinogalactan protein 9 [Nicotiana sylvestris]
TCONS_00104123	83.0371	100.585	199.699	320.988	gi|1025107346|ref|XP_016460579.1|PREDICTED: fasciclin-like arabinogalactan protein 9 [Nicotiana tabacum]
TCONS_00136731	9.85679e-05	0.00477789	0.0702626	0.726997	gi|1025313389|ref|XP_016502456.1|PREDICTED: fatty acid amide hydrolase-like [Nicotiana tabacum]
TCONS_00022920	0.589163	0.603989	1.92548	1.66378	gi|1102270451|gb|OIT21232.1|fatty acyl-coa reductase 3 [Nicotiana attenuata]
TCONS_00067283	0.670405	1.00896	2.57208	4.70011	gi|1025039042|ref|XP_016444655.1|PREDICTED: fatty-acid-binding protein 2-like [Nicotiana tabacum]
TCONS_00132950	0.426615	0.32169	1.02	1.12918	gi|697132795|ref|XP_009620452.1|PREDICTED: F-box protein At1g47056-like [Nicotiana tomentosiformis]
TCONS_00010774	0.651636	0.449163	2.29572	3.26431	gi|697184416|ref|XP_009601231.1|PREDICTED: F-box protein At1g61340-like [Nicotiana tomentosiformis]
TCONS_00090863	0.00456575	0.0528797	0.178001	0.753506	gi|698458850|ref|XP_009781156.1|PREDICTED: uncharacterized protein LOC104230114 [Nicotiana sylvestris]
TCONS_00035959	0.0118036	0.0637955	0.533322	0.817053	gi|1025025862|ref|XP_016442608.1|PREDICTED: F-box protein At2g16365-like isoform X1 [Nicotiana tabacum]
TCONS_00035964	0.456792	0.409999	0.060036	0.0660533	gi|1025025862|ref|XP_016442608.1|PREDICTED: F-box protein At2g16365-like isoform X1 [Nicotiana tabacum]
TCONS_00052095	2.52428	1.84432	0.585837	0.331627	gi|1025234430|ref|XP_016484983.1|PREDICTED: F-box protein At2g26850-like isoform X1 [Nicotiana tabacum]
TCONS_00052094	0.727532	0.32535	0.0585657	0.130645	gi|1025234434|ref|XP_016484984.1|PREDICTED: F-box protein At2g26850-like isoform X2 [Nicotiana tabacum]
TCONS_00060958	4.76835e-06	1.85522e-15	0.0274047	0.484455	gi|1025031958|ref|XP_016442904.1|PREDICTED: F-box protein At3g07870-like isoform X4 [Nicotiana tabacum]
TCONS_00003280	0.209531	0.089728	0.0335901	0.00114416	gi|698538458|ref|XP_009765146.1|PREDICTED: F-box protein At3g58530 [Nicotiana sylvestris]
TCONS_00048244	1.19808	0.971956	0.615945	0.345638	gi|697180109|ref|XP_009599030.1|PREDICTED: F-box protein At4g00755-like isoform X1 [Nicotiana tomentosiformis]
TCONS_00130027	8.65472	6.82517	2.36431	0.673713	gi|1102145136|gb|OIT01489.1|f-box protein, partial [Nicotiana attenuata]
TCONS_00042137	1.46315	1.12722	0.430334	0.066083	gi|1025230043|ref|XP_016483873.1|PREDICTED: F-box protein At4g35930-like [Nicotiana tabacum]
TCONS_00000454	0.0750164	0.0689396	0.282922	1.14377	gi|1111099603|ref|XP_019244633.1|PREDICTED: F-box protein At5g07610-like [Nicotiana attenuata]
TCONS_00133219	2.82075	3.39536	1.75308	1.20242	gi|1025165410|ref|XP_016469930.1|PREDICTED: F-box protein At5g49610-like [Nicotiana tabacum]
TCONS_00130592	0.622958	0.650586	2.08622	2.45151	gi|1083904005|ref|XP_018633414.1|PREDICTED: F-box protein At5g03970-like isoform X1 [Nicotiana tomentosiformis]
TCONS_00109520	2.4384	3.27299	6.76289	8.35119	gi|698491391|ref|XP_009792121.1|PREDICTED: F-box protein At5g03970-like [Nicotiana sylvestris]
TCONS_00049251	2.20114	1.90346	1.49117	0.571398	gi|1025310168|ref|XP_016501649.1|PREDICTED: F-box protein At5g51380-like [Nicotiana tabacum]
TCONS_00066984	1.33471	1.97447	0.105116	0.114889	gi|697118580|ref|XP_009613221.1|PREDICTED: F-box protein CPR30-like [Nicotiana tomentosiformis]
TCONS_00136797	0.465114	0.242263	0.0952217	0.0496355	gi|698487136|ref|XP_009790252.1|PREDICTED: F-box/kelch-repeat protein At3g23880-like [Nicotiana sylvestris]
TCONS_00019908	1.10344e-08	0.000670575	0.428154	0.371145	gi|1025305243|ref|XP_016500457.1|PREDICTED: F-box/kelch-repeat protein At3g23880-like [Nicotiana tabacum]
TCONS_00095905	0.0873889	0.105997	0.448341	1.19849	gi|565405332|ref|XP_006368056.1|PREDICTED: F-box protein CPR30-like [Solanum tuberosum]
TCONS_00038598	0.00187287	3.99082e-16	0.135979	0.0982873	gi|1025402916|ref|XP_016437504.1|PREDICTED: F-box protein CPR30-like, partial [Nicotiana tabacum]
TCONS_00121700	3.71903	2.7076	5.26468	11.2273	gi|698540386|ref|XP_009765736.1|PREDICTED: F-box protein PP2-A12-like [Nicotiana sylvestris]
TCONS_00064984	7.17686	18.6371	6.05432	2.64449	gi|1025209777|ref|XP_016479248.1|PREDICTED: F-box protein PP2-A13-like [Nicotiana tabacum]
TCONS_00094383	1.45784	1.73025	0.453776	0.716245	gi|1025353348|ref|XP_016510799.1|PREDICTED: F-box protein PP2-A13-like [Nicotiana tabacum]
TCONS_00038626	0.942061	0.815851	1.95292	5.91763	gi|1025093928|ref|XP_016457752.1|PREDICTED: F-box protein PP2-A15-like [Nicotiana tabacum]
TCONS_00057046	3.16699	1.57935	7.24867	27.0745	gi|697109666|ref|XP_009608697.1|PREDICTED: F-box protein PP2-B10-like [Nicotiana tomentosiformis]
TCONS_00056993	0.675877	4.75729	0.435969	0.39084	gi|697184446|ref|XP_009601243.1|PREDICTED: F-box protein PP2-B15 isoform X1 [Nicotiana tomentosiformis]
TCONS_00056984	0.387783	0.392268	2.08332	5.63525	gi|697174708|ref|XP_009596288.1|PREDICTED: F-box protein PP2-B15-like [Nicotiana tomentosiformis]
TCONS_00008744	0.139901	0.0508301	0.7824	0.683676	gi|1025046459|ref|XP_016446513.1|PREDICTED: F-box/FBD/LRR-repeat protein At1g13570-like [Nicotiana tabacum]
TCONS_00087048	6.90567e-06	0.0604616	0.0995444	0.771748	gi|1083851411|ref|XP_018624207.1|PREDICTED: F-box/FBD/LRR-repeat protein At1g13570-like isoform X2 [Nicotiana tomentosiformis]
TCONS_00031815	0.353562	0.0925834	0.00277966	0.00152921	gi|1025310823|ref|XP_016501803.1|PREDICTED: F-box/FBD/LRR-repeat protein At1g13570-like isoform X1 [Nicotiana tabacum]
TCONS_00008739	1.25452	1.00348	0.719885	0.337417	gi|1025046474|ref|XP_016446518.1|PREDICTED: F-box/FBD/LRR-repeat protein At1g13570-like isoform X2 [Nicotiana tabacum]
TCONS_00058270	0.000644902	0.028231	0.600841	0.274928	gi|1111053205|ref|XP_019233380.1|PREDICTED: F-box/FBD/LRR-repeat protein At1g13570-like [Nicotiana attenuata]
TCONS_00025254	0.00439267	0.010656	0.436859	0.210167	gi|1025304482|ref|XP_016500264.1|PREDICTED: F-box/LRR-repeat protein At3g26922-like [Nicotiana tabacum]
TCONS_00064726	1.84254	2.6592	1.37303	0.764656	gi|1025102936|ref|XP_016459504.1|PREDICTED: F-box/kelch-repeat protein At1g22040-like [Nicotiana tabacum]
TCONS_00016703	2.887	4.38176	2.08618	1.79625	gi|1025150863|ref|XP_016471835.1|PREDICTED: F-box/kelch-repeat protein At1g23390-like [Nicotiana tabacum]
TCONS_00019149	2.90557	3.87329	19.0983	9.10362	gi|1025117180|ref|XP_016462515.1|PREDICTED: F-box/kelch-repeat protein At1g80440-like [Nicotiana tabacum]
TCONS_00025816	0.693571	1.7403	3.3083	6.0297	gi|1025220035|ref|XP_016481891.1|PREDICTED: F-box/kelch-repeat protein At3g23880-like [Nicotiana tabacum]
TCONS_00114958	0.279481	0.241957	0.739804	1.31373	gi|697141304|ref|XP_009624765.1|PREDICTED: F-box/kelch-repeat protein At3g23880-like [Nicotiana tomentosiformis]
TCONS_00036940	4.53944	9.84821	13.8245	26.3605	gi|698583203|ref|XP_009778035.1|PREDICTED: F-box/kelch-repeat protein SKIP11-like [Nicotiana sylvestris]
TCONS_00022811	1.48098	1.81132	4.64928	4.48666	gi|698485271|ref|XP_009789414.1|PREDICTED: F-box/LRR-repeat protein At3g26922-like [Nicotiana sylvestris]
TCONS_00010620	2.03827	2.44135	0.764248	1.59368	gi|698532153|ref|XP_009762904.1|PREDICTED: toll-like receptor 13 isoform X1 [Nicotiana sylvestris]
TCONS_00033064	0.986437	0.358012	0.297932	0.0927217	gi|1025026620|ref|XP_016454233.1|PREDICTED: F-box/LRR-repeat protein 17-like [Nicotiana tabacum]
TCONS_00103548	0.316831	0.928519	0.0963451	0.101433	gi|697119525|ref|XP_009613717.1|PREDICTED: F-box/LRR-repeat protein At1g67190-like isoform X1 [Nicotiana tomentosiformis]
TCONS_00005102	0.453754	0.838175	0.116428	0.0697328	gi|1025238988|ref|XP_016486105.1|PREDICTED: F-box/LRR-repeat protein At3g03360-like [Nicotiana tabacum]
TCONS_00128456	0.0523256	3.59663e-06	0.262661	0.192387	gi|1083884879|ref|XP_018629871.1|PREDICTED: F-box protein At5g03100-like isoform X1 [Nicotiana tomentosiformis]
TCONS_00128438	0.299281	0.648936	0.000685928	0.0576256	gi|1025307528|ref|XP_016500982.1|PREDICTED: F-box protein At5g03100-like [Nicotiana tabacum]
TCONS_00079428	1.51374e-05	0.0150508	0.061672	0.510763	gi|698530195|ref|XP_009761922.1|PREDICTED: F-box protein At4g22280-like [Nicotiana sylvestris]
TCONS_00091855	1.12824	0.946928	0.317523	0.165326	gi|698558103|ref|XP_009771206.1|PREDICTED: uncharacterized protein LOC104221776 [Nicotiana sylvestris]
TCONS_00091861	1.33464	1.69896	0.490361	0.478586	gi|698558103|ref|XP_009771206.1|PREDICTED: uncharacterized protein LOC104221776 [Nicotiana sylvestris]
TCONS_00130519	147.834	138.187	100.209	62.9175	gi|1025221686|ref|XP_016482293.1|PREDICTED: ferredoxin-1-like [Nicotiana tabacum]
TCONS_00013118	32.7814	40.1239	1.43536	28.3576	gi|1025047421|ref|XP_016446749.1|PREDICTED: ferredoxin-2-like [Nicotiana tabacum]
TCONS_00004556	3.99193	4.58093	0.494624	0.836681	gi|697164087|ref|XP_009590860.1|PREDICTED: uncharacterized protein LOC104087969 isoform X1 [Nicotiana tomentosiformis]
TCONS_00067568	42.5764	32.0941	17.8099	16.5947	gi|698511057|ref|XP_009800654.1|PREDICTED: ferredoxin, root R-B2-like [Nicotiana sylvestris]
TCONS_00091026	0.00607205	0.00596733	0.0267695	0.949359	gi|697181520|ref|XP_009599756.1|PREDICTED: ferredoxin, root R-B2-like [Nicotiana tomentosiformis]
TCONS_00084525	0.713093	0.750702	0.168525	0.111646	gi|1025329275|ref|XP_016505852.1|PREDICTED: ferredoxin, root R-B2-like [Nicotiana tabacum]
TCONS_00096436	185.95	200.26	141.742	62.401	gi|1025175222|ref|XP_016471567.1|PREDICTED: ferredoxin-dependent glutamate synthase 1, chloroplastic/mitochondrial-like [Nicotiana tabacum]
TCONS_00011037	4.00879	2.04298	1.17884	0.430626	gi|1025175222|ref|XP_016471567.1|PREDICTED: ferredoxin-dependent glutamate synthase 1, chloroplastic/mitochondrial-like [Nicotiana tabacum]
TCONS_00096467	129.33	145.043	106.026	50.2951	gi|698497371|ref|XP_009794669.1|PREDICTED: ferredoxin-dependent glutamate synthase, chloroplastic [Nicotiana sylvestris]
TCONS_00135412	82.5684	62.1849	55.0989	27.6308	gi|327198781|emb|CBL43265.1|nitrite reductase [Solanum tuberosum]
TCONS_00067831	15.1916	17.7107	10.3276	5.72994	gi|460406571|ref|XP_004248736.1|PREDICTED: ferredoxin--nitrite reductase, chloroplastic [Solanum lycopersicum]
TCONS_00051620	93.6554	73.1338	61.326	36.7497	gi|327198781|emb|CBL43265.1|nitrite reductase [Solanum tuberosum]
TCONS_00126857	0.124123	0.245961	0.747302	1.39305	gi|697116364|ref|XP_009612091.1|PREDICTED: ferric reduction oxidase 2-like [Nicotiana tomentosiformis]
TCONS_00084754	0.311753	0	0.748442	2.03837	gi|697110399|ref|XP_009609066.1|PREDICTED: ferric reduction oxidase 2-like [Nicotiana tomentosiformis]
TCONS_00043215	0.5484	0.936636	3.60019	1.41515	gi|697190485|ref|XP_009604306.1|PREDICTED: ferric reduction oxidase 5-like [Nicotiana tomentosiformis]
TCONS_00025214	14.4456	20.025	9.42206	11.0601	gi|565385167|ref|XP_006358487.1|PREDICTED: ferric reduction oxidase 6-like [Solanum tuberosum]
TCONS_00085129	0.277847	0.246361	0.0816932	0.00396074	gi|1111139808|ref|XP_019254910.1|PREDICTED: uncharacterized protein LOC109233478 [Nicotiana attenuata]
TCONS_00067401	0.643828	0.30839	8.25902e-09	0.0154709	gi|1027854655|ref|NP_001312408.1|ferritin-1, chloroplastic [Nicotiana tabacum]
TCONS_00032560	5.23995	4.4124	14.868	32.5503	gi|697144012|ref|XP_009626129.1|PREDICTED: ferrochelatase-2, chloroplastic [Nicotiana tomentosiformis]
TCONS_00080531	7.19251	8.27408	25.4326	75.6518	gi|1025060606|ref|XP_016449473.1|PREDICTED: ferrochelatase-2, chloroplastic-like isoform X2 [Nicotiana tabacum]
TCONS_00066193	0.570392	0.826914	3.12207	3.46881	gi|698505228|ref|XP_009798077.1|PREDICTED: feruloyl CoA ortho-hydroxylase 1-like [Nicotiana sylvestris]
TCONS_00091876	3.86513	2.83612	1.85843	1.34068	gi|1025108577|ref|XP_016460889.1|PREDICTED: feruloyl CoA ortho-hydroxylase 2-like [Nicotiana tabacum]
TCONS_00024469	3.58256	1.90607	1.44621	0.606555	gi|1025175024|ref|XP_016471532.1|PREDICTED: fe-S cluster assembly factor HCF101, chloroplastic-like isoform X2 [Nicotiana tabacum]
TCONS_00024464	19.0939	14.1814	11.7671	4.58905	gi|1025175018|ref|XP_016471531.1|PREDICTED: fe-S cluster assembly factor HCF101, chloroplastic-like isoform X1 [Nicotiana tabacum]
TCONS_00117726	0.415644	0.395404	0.0746989	0.158188	gi|697146355|ref|XP_009627328.1|PREDICTED: filament-like plant protein isoform X1 [Nicotiana tomentosiformis]
TCONS_00000522	15.8612	14.7132	9.82058	6.53344	gi|1025398223|ref|XP_016450697.1|PREDICTED: flagellar radial spoke protein 5-like isoform X1 [Nicotiana tabacum]
TCONS_00074473	0.501231	0.436784	2.17992	3.47491	gi|698503891|ref|XP_009797505.1|PREDICTED: flavanone 3-dioxygenase [Nicotiana sylvestris]
TCONS_00104804	0.881737	0.894308	0.159407	0.150604	gi|698547547|ref|XP_009768067.1|PREDICTED: crocetin glucoside glucosyltransferase-like [Nicotiana sylvestris]
TCONS_00098448	6.83169	4.92979	2.52154	8.45152e-06	gi|565402567|ref|XP_006366746.1|PREDICTED: flavin-containing monooxygenase FMO GS-OX-like 4 isoform X1 [Solanum tuberosum]
TCONS_00088939	1.45257	1.1297	4.61385	6.56524	gi|1027858507|ref|NP_001312668.1|cytochrome P450 71A1-like [Nicotiana tabacum]
TCONS_00046864	0.2255	0.109733	1.86906	0.832099	gi|1025091792|ref|XP_016457208.1|PREDICTED: cytochrome P450 71A1-like [Nicotiana tabacum]
TCONS_00043315	1.2959	0.870828	2.63002	3.85469	gi|697107000|ref|XP_009607330.1|PREDICTED: cytochrome P450 71A1-like [Nicotiana tomentosiformis]
TCONS_00120096	0.310214	0.0537286	0.00533223	0.00128366	gi|1025091796|ref|XP_016457209.1|PREDICTED: flavonoid 3'-monooxygenase-like [Nicotiana tabacum]
TCONS_00004279	5.12394	3.85577	13.4044	8.68478	gi|1025185178|ref|XP_016473836.1|PREDICTED: flavonoid 3'-monooxygenase [Nicotiana tabacum]
TCONS_00069923	3.92321	3.89177	1.5377	1.80045	gi|1025127956|ref|XP_016464260.1|PREDICTED: flavonol synthase/flavanone 3-hydroxylase-like [Nicotiana tabacum]
TCONS_00012286	2.46357	2.26439	5.76472	5.86632	gi|164454785|dbj|BAF96939.1|flavonol synthase [Nicotiana tabacum]
TCONS_00041643	1.99531	2.28369	5.51597	6.52874	gi|698457202|ref|XP_009780790.1|PREDICTED: AP2-like ethylene-responsive transcription factor TOE3 [Nicotiana sylvestris]
TCONS_00029726	0.0345081	0.000962415	0.374399	0.1229	gi|1111053005|ref|XP_019233272.1|PREDICTED: agamous-like MADS-box protein AGL30 [Nicotiana attenuata]
TCONS_00119484	0.938144	5.38313	23.3908	19.8322	gi|1025329042|ref|XP_016505790.1|PREDICTED: flowering-promoting factor 1-like protein 3 [Nicotiana tabacum]
TCONS_00028247	0.0607863	0.486901	1.83607	1.87436	gi|1025088275|ref|XP_016456335.1|PREDICTED: flowering-promoting factor 1-like protein 3 [Nicotiana tabacum]
TCONS_00081541	0.947312	1.07066	0.281951	0.270728	0
TCONS_00058708	0.000166445	0.0025098	0.0775903	0.242775	gi|698455347|ref|XP_009780376.1|PREDICTED: formin-like protein 20 isoform X2 [Nicotiana sylvestris]
TCONS_00069038	0.0899642	0.485284	0.0189626	0.000405432	gi|697153414|ref|XP_009630952.1|PREDICTED: formin-like protein 20 isoform X3 [Nicotiana tomentosiformis]
TCONS_00069039	1.09173	0.504017	0.0538787	0.219951	gi|1025055943|ref|XP_016462763.1|PREDICTED: formin-like protein 20 isoform X1 [Nicotiana tabacum]
TCONS_00069051	0.405047	0.808451	0.106375	0.114071	gi|1083910404|ref|XP_018621932.1|PREDICTED: formin-like protein 20 isoform X8 [Nicotiana tomentosiformis]
TCONS_00086528	3.09783	2.76423	2.2451	1.19415	gi|697131399|ref|XP_009619755.1|PREDICTED: formin-like protein 6 isoform X2 [Nicotiana tomentosiformis]
TCONS_00020759	5.94237	5.18628	4.10764	1.75664	gi|1025220196|ref|XP_016481924.1|PREDICTED: formyltetrahydrofolate deformylase 1, mitochondrial-like [Nicotiana tabacum]
TCONS_00126256	4.66858	2.46667	1.00866	1.16059	gi|697123838|ref|XP_009615917.1|PREDICTED: formyltetrahydrofolate deformylase 2, mitochondrial-like isoform X1 [Nicotiana tomentosiformis]
TCONS_00097821	0.746485	1.42575	0.272387	0.265781	gi|1025037295|ref|XP_016444221.1|PREDICTED: FRIGIDA-like protein 3 [Nicotiana tabacum]
TCONS_00055391	7.91269	5.52303	4.3668	2.96093	gi|298569788|gb|ADI87422.1|fructokinase-like protein 2 [Nicotiana benthamiana]
TCONS_00057840	82.5023	60.6786	39.2633	35.7157	gi|1137180546|gb|OMO57029.1|Fructose-bisphosphate aldolase, class-I [Corchorus capsularis]
TCONS_00136964	4.81109	4.49993	0.852366	0.71868	gi|1025045751|ref|XP_016446332.1|PREDICTED: fruit-specific protein-like [Nicotiana tabacum]
TCONS_00044575	0.472899	0.537705	0.162093	0.0668449	gi|1025336279|ref|XP_016507043.1|PREDICTED: G2/mitotic-specific cyclin S13-7-like isoform X2 [Nicotiana tabacum]
TCONS_00004643	0.203753	0.0607084	1.0098	0.897316	gi|1025341130|ref|XP_016508259.1|PREDICTED: galacturonokinase-like [Nicotiana tabacum]
TCONS_00042606	0.0433655	0.470272	0.000652181	0.00421588	gi|1026066236|ref|XP_016577522.1|PREDICTED: galacturonosyltransferase 8 [Capsicum annuum]
TCONS_00101105	13.1599	18.4486	46.2748	47.8631	gi|698484777|ref|XP_009789181.1|PREDICTED: gamma aminobutyrate transaminase 3, chloroplastic [Nicotiana sylvestris]
TCONS_00024105	34.5271	42.5512	100.936	105.627	gi|1025315870|ref|XP_016503077.1|PREDICTED: gamma aminobutyrate transaminase 3, chloroplastic isoform X1 [Nicotiana tabacum]
TCONS_00024101	36.6269	45.5461	106.879	110.89	gi|1025315870|ref|XP_016503077.1|PREDICTED: gamma aminobutyrate transaminase 3, chloroplastic isoform X1 [Nicotiana tabacum]
TCONS_00095786	1.96939	1.45939	0.875897	0.1031	gi|1083904433|ref|XP_018633478.1|PREDICTED: gamma-tubulin complex component 2-like isoform X1 [Nicotiana tomentosiformis]
TCONS_00095783	0.110198	0.0826862	0.729796	1.00787	gi|1083904433|ref|XP_018633478.1|PREDICTED: gamma-tubulin complex component 2-like isoform X1 [Nicotiana tomentosiformis]
TCONS_00122665	7.5368	8.12289	17.9207	29.3046	gi|697106104|ref|XP_009606887.1|PREDICTED: GATA transcription factor 1-like isoform X2 [Nicotiana tomentosiformis]
TCONS_00028333	1.38683	0.931962	2.27059	4.4672	gi|1025208367|ref|XP_016478905.1|PREDICTED: GATA transcription factor 16-like [Nicotiana tabacum]
TCONS_00099492	0.108266	0.211326	0.461062	1.19826	gi|697111021|ref|XP_009609386.1|PREDICTED: GATA transcription factor 19-like isoform X3 [Nicotiana tomentosiformis]
TCONS_00110360	2.74235	2.46583	8.11003	15.0641	gi|1025183599|ref|XP_016473479.1|PREDICTED: GATA transcription factor 8-like [Nicotiana tabacum]
TCONS_00002269	4.67839	2.75704	8.5743	18.8286	gi|1025136487|ref|XP_016465628.1|PREDICTED: GATA transcription factor 8-like [Nicotiana tabacum]
TCONS_00056220	0.95133	0.723791	0.283936	0.26115	gi|1025196195|ref|XP_016475864.1|PREDICTED: GDP-mannose 3,5-epimerase 1-like [Nicotiana tabacum]
TCONS_00010129	9.15951e-13	0.66977	1.73465	1.41169	gi|1025416668|ref|XP_016441323.1|PREDICTED: GDP-mannose transporter GONST1-like isoform X2 [Nicotiana tabacum]
TCONS_00097845	1.24916	1.19697	0.865273	0.233531	gi|1025115174|ref|XP_016462207.1|PREDICTED: GDSL esterase/lipase 2-like [Nicotiana tabacum]
TCONS_00097843	4.54316e-07	0.015537	1.17405	0.361013	gi|1025115174|ref|XP_016462207.1|PREDICTED: GDSL esterase/lipase 2-like [Nicotiana tabacum]
TCONS_00046730	0.180373	1.07578	1.27575	2.81708	gi|565380221|ref|XP_006356505.1|PREDICTED: GDSL esterase/lipase 2-like [Solanum tuberosum]
TCONS_00021775	7.72114	4.76442	4.01297	2.21527	gi|1025296719|ref|XP_016498893.1|PREDICTED: GDSL esterase/lipase At1g09390-like [Nicotiana tabacum]
TCONS_00021776	10.231	3.97799	4.14196	1.79361	gi|698497798|ref|XP_009794850.1|PREDICTED: GDSL esterase/lipase At1g09390-like [Nicotiana sylvestris]
TCONS_00094682	5.62494	4.792	3.36569	2.70284	gi|1025354945|ref|XP_016511199.1|PREDICTED: GDSL esterase/lipase At1g09390-like [Nicotiana tabacum]
TCONS_00086149	3.81288	17.3654	0.655976	1.8325	gi|698569643|ref|XP_009774388.1|PREDICTED: GDSL esterase/lipase At1g28580-like [Nicotiana sylvestris]
TCONS_00069372	1.96715	1.42414	1.20156	0.398022	gi|1025034301|ref|XP_016443477.1|PREDICTED: GDSL esterase/lipase At1g28590-like [Nicotiana tabacum]
TCONS_00136190	3.10319	4.06492	1.14596	1.93984	gi|1025097277|ref|XP_016466568.1|PREDICTED: GDSL esterase/lipase At1g28610-like [Nicotiana tabacum]
TCONS_00127938	4.76787	4.29834	2.51756	0.395958	gi|697123085|ref|XP_009615529.1|PREDICTED: GDSL esterase/lipase At5g03980-like [Nicotiana tomentosiformis]
TCONS_00121908	5.10312	16.4463	0.837876	2.05823	gi|1025069622|ref|XP_016451724.1|PREDICTED: GDSL esterase/lipase At1g28580-like [Nicotiana tabacum]
TCONS_00036952	0.254981	0.408838	9.61345e-13	0.0257535	gi|1025103786|ref|XP_016459712.1|PREDICTED: GDSL esterase/lipase At1g74460-like [Nicotiana tabacum]
TCONS_00024018	0.368867	0.982924	0.182391	0.108018	gi|1025385525|ref|XP_016433804.1|PREDICTED: GDSL esterase/lipase At4g10955-like, partial [Nicotiana tabacum]
TCONS_00001227	0.00708836	0.106228	0.586435	0.535082	gi|697184772|ref|XP_009601404.1|PREDICTED: GDSL esterase/lipase At4g10955-like [Nicotiana tomentosiformis]
TCONS_00036715	104.721	74.5348	42.134	20.5678	gi|1025269508|ref|XP_016493250.1|PREDICTED: GDSL esterase/lipase LTL1-like [Nicotiana tabacum]
TCONS_00129874	0.3426	1.17492	2.02801	3.53546	gi|698548619|ref|XP_009768390.1|PREDICTED: GDSL esterase/lipase EXL3-like [Nicotiana sylvestris]
TCONS_00099094	3.35282e-16	4.28453e-05	0.225985	0.872914	gi|698575991|ref|XP_009776096.1|PREDICTED: GDSL esterase/lipase At5g03980-like [Nicotiana sylvestris]
TCONS_00011431	0.485507	0.4096	1.6565	1.39358	gi|697137718|ref|XP_009622933.1|PREDICTED: GDSL esterase/lipase EXL3-like [Nicotiana tomentosiformis]
TCONS_00011928	1.05505	1.03539	5.07383	10.9555	gi|697114926|ref|XP_009611381.1|PREDICTED: GDT1-like protein 3 [Nicotiana tomentosiformis]
TCONS_00018685	7.3316	10.8782	40.0926	77.6376	gi|1025053499|ref|XP_016448195.1|PREDICTED: GEM-like protein 6 [Nicotiana tabacum]
TCONS_00038024	1.15627	2.56856	11.3866	23.7572	gi|1025409711|ref|XP_016439223.1|PREDICTED: GEM-like protein 4 [Nicotiana tabacum]
TCONS_00041621	1.05455	1.093	0.520237	0.354322	gi|565347037|ref|XP_006340541.1|PREDICTED: uncharacterized protein LOC102579257 isoform X3 [Solanum tuberosum]
TCONS_00103235	0.178513	0.249644	0.0295662	0.0345112	gi|1083848574|ref|XP_018623605.1|PREDICTED: general transcription factor 3C polypeptide 3-like isoform X1 [Nicotiana tomentosiformis]
TCONS_00004053	0.813955	1.91138	0.0397773	0.0643791	gi|697153767|ref|XP_009631135.1|PREDICTED: RNA polymerase II transcription factor B subunit 2-like isoform X1 [Nicotiana tomentosiformis]
TCONS_00118301	0.422735	0.457392	0.121142	0.141398	gi|1083856685|ref|XP_018625216.1|PREDICTED: RNA polymerase II transcription factor B subunit 2-like isoform X2 [Nicotiana tomentosiformis]
TCONS_00076916	0.102261	0.779612	4.25902	3.23719	gi|1025172210|ref|XP_016471062.1|PREDICTED: geraniol 8-hydroxylase-like [Nicotiana tabacum]
TCONS_00029714	345.259	253.149	164.687	56.2253	gi|1025334463|ref|XP_016513490.1|PREDICTED: geranylgeranyl diphosphate reductase, chloroplastic-like isoform X1 [Nicotiana tabacum]
TCONS_00036956	510.503	365.316	248.314	100.779	gi|3821254|emb|CAA07683.1|geranylgeranyl reductase [Nicotiana tabacum]
TCONS_00025677	0.757819	0.233992	0.105724	0	gi|1102289183|gb|OIT35609.1|germacrene c synthase [Nicotiana attenuata]
TCONS_00082896	4.07224	0.0297039	10.8967	5.86341	gi|698494642|ref|XP_009793506.1|PREDICTED: germacrene C synthase-like isoform X1 [Nicotiana sylvestris]
TCONS_00076061	12.2445	9.98252	40.503	54.0685	gi|1083853523|ref|XP_018624574.1|PREDICTED: (E,E)-germacrene B synthase-like isoform X3 [Nicotiana tomentosiformis]
TCONS_00089631	37.8083	27.6333	115.661	57.0178	gi|698494645|ref|XP_009793507.1|PREDICTED: germacrene C synthase-like isoform X2 [Nicotiana sylvestris]
TCONS_00010191	3.94415	1.74657	0.813699	0.730643	gi|697128672|ref|XP_009618395.1|PREDICTED: gibberellin 20 oxidase 1-D-like [Nicotiana tomentosiformis]
TCONS_00069249	0.0345127	0	0.135913	0.759339	gi|1025404088|ref|XP_016437792.1|PREDICTED: gibberellin 2-beta-dioxygenase 8-like [Nicotiana tabacum]
TCONS_00090283	0.745097	1.02604	0.168173	0.209356	gi|698483967|ref|XP_009788819.1|PREDICTED: gibberellin 3-beta-dioxygenase 1-like [Nicotiana sylvestris]
TCONS_00039599	1.09537	1.15599	0.501367	0.0854832	gi|1025201520|ref|XP_016477199.1|PREDICTED: gibberellin 3-beta-dioxygenase 1-like [Nicotiana tabacum]
TCONS_00090471	1.46862	0.974628	3.39273	5.13838	gi|697095993|ref|XP_009614176.1|PREDICTED: gibberellin receptor GID1B-like [Nicotiana tomentosiformis]
TCONS_00029608	0.368282	0.195845	0.605929	2.25533	gi|1025335014|ref|XP_016514746.1|PREDICTED: gibberellin receptor GID1B-like [Nicotiana tabacum]
TCONS_00001223	1.10926	1.10207	2.10108	3.4475	gi|698547752|ref|XP_009768118.1|PREDICTED: gibberellin receptor GID1B-like [Nicotiana sylvestris]
TCONS_00046502	0.00217809	0.20095	0.426558	0.900832	gi|1025275825|ref|XP_016494194.1|PREDICTED: gibberellin receptor GID1C-like [Nicotiana tabacum]
TCONS_00045760	0.551608	0.585479	1.5553	2.01501	gi|1025380032|ref|XP_016432978.1|PREDICTED: glucan endo-1,3-beta-glucosidase 11-like [Nicotiana tabacum]
TCONS_00113470	0.166237	0.0202726	1.07615	0.816904	gi|1027856017|ref|NP_001313079.1|glucan endo-1,3-beta-glucosidase, acidic isoform GL161 precursor [Nicotiana tabacum]
TCONS_00059784	1.3753	1.11522	3.08916	3.2616	gi|698440223|ref|XP_009759792.1|PREDICTED: glucose-1-phosphate adenylyltransferase large subunit 2, chloroplastic/amyloplastic [Nicotiana sylvestris]
TCONS_00022536	5.1582	1.85432	0.714771	1.29602	gi|1025402740|ref|XP_016437466.1|PREDICTED: glucose-6-phosphate/phosphate translocator 2, chloroplastic-like [Nicotiana tabacum]
TCONS_00110339	1.05217	0.817143	4.21418	8.44147	gi|1102144435|gb|OIT00788.1|glucose-6-phosphatephosphate translocator 2, chloroplastic [Nicotiana attenuata]
TCONS_00050239	0.0733471	0.330465	1.23013	1.60484	gi|698543139|ref|XP_009766640.1|PREDICTED: glutamate decarboxylase-like [Nicotiana sylvestris]
TCONS_00086999	0.106328	0.310916	0.633089	0.946843	gi|698529228|ref|XP_009761443.1|PREDICTED: glutamate decarboxylase [Nicotiana sylvestris]
TCONS_00108389	0.794282	0.981525	1.82068	2.96601	gi|1025204479|ref|XP_016477940.1|PREDICTED: glutamate dehydrogenase B [Nicotiana tabacum]
TCONS_00108390	6.37701	5.28161	15.393	20.5425	gi|1025204479|ref|XP_016477940.1|PREDICTED: glutamate dehydrogenase B [Nicotiana tabacum]
TCONS_00108388	0.680726	0.914521	1.82637	3.44214	gi|1025204479|ref|XP_016477940.1|PREDICTED: glutamate dehydrogenase B [Nicotiana tabacum]
TCONS_00115624	0.0847723	0.556606	3.02808	4.53885	gi|1027855494|ref|NP_001312820.1|glutamate receptor 2.8-like precursor [Nicotiana tabacum]
TCONS_00003632	2.69171	3.3064	7.03404	10.4714	gi|30013669|gb|AAP03877.1|Avr9/Cf-9 rapidly elicited protein 141 [Nicotiana tabacum]
TCONS_00013549	0.105787	0.220271	0.932717	0.577144	gi|297843314|ref|XP_002889538.1|ATGLR3.4 [Arabidopsis lyrata subsp. lyrata]
TCONS_00057084	0.338222	0.290272	1.10277	1.12495	gi|355486044|gb|AES67247.1|glutamate receptor 3.2 [Medicago truncatula]
TCONS_00109916	20.8324	24.3802	11.4865	4.90113	gi|698505778|ref|XP_009798321.1|PREDICTED: glutamate synthase 1 [NADH], chloroplastic isoform X2 [Nicotiana sylvestris]
TCONS_00109917	17.8399	21.3664	9.26354	4.1162	gi|697189018|ref|XP_009603554.1|PREDICTED: glutamate synthase 1 [NADH], chloroplastic, partial [Nicotiana tomentosiformis]
TCONS_00102590	0.700431	0.635381	0.299534	0.0817357	gi|119196223|ref|XP_001248715.1|glutamate synthase, NADH/NADPH, small subunit [Coccidioides immitis RS]
TCONS_00109912	31.4815	33.7132	18.4638	12.0508	gi|697111925|ref|XP_009609837.1|PREDICTED: glutamate synthase [NADH], amyloplastic-like [Nicotiana tomentosiformis]
TCONS_00083623	25.1165	36.0365	10.1869	9.15211	gi|697111925|ref|XP_009609837.1|PREDICTED: glutamate synthase [NADH], amyloplastic-like [Nicotiana tomentosiformis]
TCONS_00102599	1.11116	0.92496	0.625849	0.350115	gi|50309655|ref|XP_454839.1|hypothetical protein [Kluyveromyces lactis NRRL Y-1140]
TCONS_00102592	1.49181	2.31121	1.49429	0.548302	gi|119196223|ref|XP_001248715.1|glutamate synthase, NADH/NADPH, small subunit [Coccidioides immitis RS]
TCONS_00109931	22.9612	25.1646	12.203	5.70601	gi|698505776|ref|XP_009798320.1|PREDICTED: glutamate synthase 1 [NADH], chloroplastic isoform X1 [Nicotiana sylvestris]
TCONS_00109918	18.7539	19.9327	10.4389	5.82248	gi|8843775|dbj|BAA97323.1|NADH-dependent glutamate synthase [Arabidopsis thaliana]
TCONS_00102591	1.67995	1.779	0.691805	0.494736	gi|50309655|ref|XP_454839.1|hypothetical protein [Kluyveromyces lactis NRRL Y-1140]
TCONS_00102594	4.73651	5.38404	2.26612	1.92363	gi|50309655|ref|XP_454839.1|hypothetical protein [Kluyveromyces lactis NRRL Y-1140]
TCONS_00102595	2.68508	3.61421	1.36262	1.20669	gi|50309655|ref|XP_454839.1|hypothetical protein [Kluyveromyces lactis NRRL Y-1140]
TCONS_00096408	16.8415	21.9398	9.70755	6.54703	gi|1025251430|ref|XP_016489179.1|PREDICTED: LOW QUALITY PROTEIN: glutamate synthase 1 [NADH], chloroplastic-like, partial [Nicotiana tabacum]
TCONS_00102598	1.39329	2.44462	1.14361	0.932638	gi|50309655|ref|XP_454839.1|hypothetical protein [Kluyveromyces lactis NRRL Y-1140]
TCONS_00082044	20.8264	24.4679	12.7313	11.563	gi|697111380|ref|XP_009609563.1|PREDICTED: glutamate synthase 1 [NADH], chloroplastic-like, partial [Nicotiana tomentosiformis]
TCONS_00038156	117.117	97.2761	82.2986	41.8106	gi|697122137|ref|XP_009615049.1|PREDICTED: glutamate-1-semialdehyde 2,1-aminomutase, chloroplastic [Nicotiana tomentosiformis]
TCONS_00121303	0.936952	1.14846	0.325508	0.00455882	gi|1025041844|ref|XP_016445352.1|PREDICTED: glutamate--tRNA ligase, cytoplasmic-like [Nicotiana tabacum]
TCONS_00062389	29.067	18.0289	2.1201	2.58579	gi|697120189|ref|XP_009614064.1|PREDICTED: glutamine synthetase cytosolic isozyme 1-1-like [Nicotiana tomentosiformis]
TCONS_00040994	2.35793	1.64369	11.468	17.3598	gi|661902818|ref|NP_001284433.1|glutamine synthetase cytosolic isozyme [Cucumis melo]
TCONS_00026460	1.54414	3.0892	26.4097	53.8177	gi|697149599|ref|XP_009629012.1|PREDICTED: glutamine synthetase-like [Nicotiana tomentosiformis]
TCONS_00097195	38.9011	31.6395	98.0702	159.154	gi|698477517|ref|XP_009785976.1|PREDICTED: glutamine synthetase isoform X1 [Nicotiana sylvestris]
TCONS_00040993	35.7542	34.0927	116.11	227.618	gi|1025241854|ref|XP_016486815.1|PREDICTED: glutamine synthetase isoform X1 [Nicotiana tabacum]
TCONS_00117948	4.73491	7.02107	18.1686	36.7149	gi|1025348247|ref|XP_016510022.1|PREDICTED: glutamine synthetase-like [Nicotiana tabacum]
TCONS_00016123	2.80534	1.94306	1.16844	1.36037	gi|460399914|ref|XP_004245481.1|PREDICTED: glutamine-dependent NAD(+) synthetase [Solanum lycopersicum]
TCONS_00121053	5.37384	5.87127	14.2923	35.0502	gi|297329330|gb|EFH59749.1|transaminase [Arabidopsis lyrata subsp. lyrata]
TCONS_00084835	0.323116	0.285499	0.898891	1.41303	gi|1025332098|ref|XP_016506549.1|PREDICTED: glutaminyl-peptide cyclotransferase-like [Nicotiana tabacum]
TCONS_00057966	0.205571	0.084634	0.656782	0.507869	gi|1025145005|ref|XP_016467041.1|PREDICTED: glutaminyl-peptide cyclotransferase-like [Nicotiana tabacum]
TCONS_00077247	284.493	263.627	123.105	39.2615	gi|1025351214|ref|XP_016437247.1|PREDICTED: glutamyl-tRNA reductase 1, chloroplastic-like [Nicotiana tabacum]
TCONS_00095471	164.87	146.518	68.2057	20.652	gi|1025351214|ref|XP_016437247.1|PREDICTED: glutamyl-tRNA reductase 1, chloroplastic-like [Nicotiana tabacum]
TCONS_00081950	225.079	198.467	92.2884	30.1034	gi|150171033|emb|CAN88916.1|glutamyl tRNA Reductase, partial [Nicotiana tabacum]
TCONS_00033327	407.317	298.707	186.108	92.4718	gi|150171033|emb|CAN88916.1|glutamyl tRNA Reductase, partial [Nicotiana tabacum]
TCONS_00086859	281.307	253.233	160.001	68.7445	gi|150171033|emb|CAN88916.1|glutamyl tRNA Reductase, partial [Nicotiana tabacum]
TCONS_00085934	27.8842	31.7829	17.6501	5.84881	gi|698497794|ref|XP_009794848.1|PREDICTED: glutamyl-tRNA reductase 1, chloroplastic, partial [Nicotiana sylvestris]
TCONS_00016189	1.64212	3.07313	4.87414	7.77419	gi|1025175217|ref|XP_016471566.1|PREDICTED: glutamyl-tRNA reductase 1, chloroplastic-like [Nicotiana tabacum]
TCONS_00027228	1.0469	0.597684	2.42743	3.94367	gi|698523708|ref|XP_009758668.1|PREDICTED: uncharacterized protein LOC104211321 [Nicotiana sylvestris]
TCONS_00038902	4.94795e-06	0.000327514	0.778675	0.422101	gi|698578921|ref|XP_009776882.1|PREDICTED: glutamyl-tRNA(Gln) amidotransferase subunit B, chloroplastic/mitochondrial-like [Nicotiana sylvestris]
TCONS_00090955	6.41138	3.05125	26.2583	47.0203	gi|1102293296|gb|OIT39307.1|glutaredoxin-c13 [Nicotiana attenuata]
TCONS_00073286	5.49051	0.235893	24.8319	51.2004	gi|698477124|ref|XP_009785800.1|PREDICTED: glutaredoxin-C13-like [Nicotiana sylvestris]
TCONS_00034136	8.67684	0.432584	25.1047	59.6151	gi|1025335850|ref|XP_016506941.1|PREDICTED: glutaredoxin-C13-like [Nicotiana tabacum]
TCONS_00063204	10.23	8.18377	44.6188	50.4783	gi|1025402728|ref|XP_016437463.1|PREDICTED: glutaredoxin-C6-like [Nicotiana tabacum]
TCONS_00108767	10.9878	8.68246	41.0217	69.7165	gi|697156856|ref|XP_009587180.1|PREDICTED: glutaredoxin-C6 [Nicotiana tomentosiformis]
TCONS_00049725	8.64185e-05	0.105507	0.403431	0.545438	gi|698529661|ref|XP_009761646.1|PREDICTED: uncharacterized protein LOC104213798 [Nicotiana sylvestris]
TCONS_00037667	1.26449	1.82815	3.80022	5.9603	gi|698480477|ref|XP_009787286.1|PREDICTED: glutathione S-transferase U8-like [Nicotiana sylvestris]
TCONS_00130061	0.0493706	0.102947	0.891467	1.44819	gi|1025241247|ref|XP_016486666.1|PREDICTED: glutathione S-transferase U8-like [Nicotiana tabacum]
TCONS_00133110	0.979778	0.805792	3.34481	3.45202	gi|697168310|ref|XP_009593034.1|PREDICTED: glutathione transferase GST 23-like [Nicotiana tomentosiformis]
TCONS_00074338	14.0488	18.0483	32.4681	58.4892	gi|1025075482|ref|XP_016453165.1|PREDICTED: glutathione transferase GST 23-like [Nicotiana tabacum]
TCONS_00070546	0.803553	1.51225	0.740385	0.163111	gi|698506153|ref|XP_009798483.1|PREDICTED: glycerol-3-phosphate dehydrogenase [NAD(+)] 2, chloroplastic isoform X1 [Nicotiana sylvestris]
TCONS_00082197	1.54831	1.19573	3.61306	4.6627	gi|1025184859|ref|XP_016473767.1|PREDICTED: glycerophosphodiester phosphodiesterase GDPD1, chloroplastic-like [Nicotiana tabacum]
TCONS_00066704	0.399004	0.480656	0.0216872	0.0245996	gi|698431343|ref|XP_009794308.1|PREDICTED: probable glycerophosphoryl diester phosphodiesterase 2, partial [Nicotiana sylvestris]
TCONS_00073355	0.0208014	0.0224883	0.892619	0.484912	gi|1083862592|ref|XP_009600752.2|PREDICTED: rust resistance kinase Lr10-like [Nicotiana tomentosiformis]
TCONS_00109906	0.00133715	0.0012764	0.000143122	0.688292	gi|1025409168|ref|XP_016439075.1|PREDICTED: rust resistance kinase Lr10-like [Nicotiana tabacum]
TCONS_00121376	0.0135368	0.00367711	0.177478	0.222638	gi|460368823|ref|XP_004230264.1|PREDICTED: glycine-rich domain-containing protein 2 isoform X2 [Solanum lycopersicum]
TCONS_00040366	8.22776	10.6941	4.44216	4.91192	gi|698474804|ref|XP_009784838.1|PREDICTED: uncharacterized protein LOC104233188 [Nicotiana sylvestris]
TCONS_00040371	1.28723	1.87235	0.599565	0.944081	gi|460375349|ref|XP_004233469.1|PREDICTED: glycine-rich domain-containing protein 2-like isoform X1 [Solanum lycopersicum]
TCONS_00056184	1.96826	0.471084	3.1312	3.32856	gi|1025309295|ref|XP_016501421.1|PREDICTED: glycine-rich RNA-binding protein RZ1C-like isoform X1 [Nicotiana tabacum]
TCONS_00070031	2.76113	1.91029	1.0408	1.23939	gi|4678317|emb|CAB41128.1|aminoacyl-t-RNA synthetase [Arabidopsis thaliana]
TCONS_00040053	0.107674	0.156628	0.640158	0.668155	gi|698498474|ref|XP_009795140.1|PREDICTED: glycosylphosphatidylinositol anchor attachment 1 protein [Nicotiana sylvestris]
TCONS_00123514	3.14657	4.10794	9.59322	11.0338	gi|947042355|gb|KRG92079.1|hypothetical protein GLYMA_20G189900 [Glycine max]
TCONS_00098708	1.05397	2.53552	7.14457	10.2227	gi|698505117|ref|XP_009798024.1|PREDICTED: Golgi apparatus membrane protein-like protein ECHIDNA [Nicotiana sylvestris]
TCONS_00125585	0.00203136	0.00138381	0.607257	0.193111	gi|698427424|ref|XP_009788300.1|PREDICTED: Golgi to ER traffic protein 4 homolog isoform X2 [Nicotiana sylvestris]
TCONS_00060026	0.0547383	0.0728456	0.404864	0.339907	gi|460409433|ref|XP_004250143.1|PREDICTED: GPI ethanolamine phosphate transferase 2 [Solanum lycopersicum]
TCONS_00060014	0.0010073	0.00034791	0.103105	0.104755	gi|460409433|ref|XP_004250143.1|PREDICTED: GPI ethanolamine phosphate transferase 2 [Solanum lycopersicum]
TCONS_00025836	3.68356	4.60673	1.60799	2.64431	gi|1025040364|ref|XP_016444986.1|PREDICTED: GPI mannosyltransferase 1-like [Nicotiana tabacum]
TCONS_00132485	0.459823	0.230775	0.0655737	0.000449461	gi|1083878438|ref|XP_018629133.1|PREDICTED: GPN-loop GTPase 3 isoform X1 [Nicotiana tomentosiformis]
TCONS_00078207	1.64947	1.27764	3.30778	6.85332	gi|697132072|ref|XP_009620078.1|PREDICTED: mitochondrial substrate carrier family protein P [Nicotiana tomentosiformis]
TCONS_00109298	0.569477	0.303483	0.0604126	0.0840784	gi|1025029334|ref|XP_016459069.1|PREDICTED: mitochondrial substrate carrier family protein P-like [Nicotiana tabacum]
TCONS_00038432	0.0938403	0.13484	1.06105	1.28167	gi|698520684|ref|XP_009757153.1|PREDICTED: mitochondrial substrate carrier family protein P [Nicotiana sylvestris]
TCONS_00114397	0.96363	1.39973	0.326034	0.0881487	gi|1025408207|ref|XP_016438848.1|PREDICTED: growth-regulating factor 1-like [Nicotiana tabacum]
TCONS_00058582	0.500305	0.377799	1.93527	1.71095	gi|1025271791|ref|XP_016493830.1|PREDICTED: growth-regulating factor 3-like [Nicotiana tabacum]
TCONS_00055757	0.166504	0.448196	1.04776	1.02026	gi|1025061918|ref|XP_016449797.1|PREDICTED: small G protein signaling modulator 2-like [Nicotiana tabacum]
TCONS_00022797	11.474	15.6249	40.0324	75.0675	gi|1025327412|ref|XP_016505395.1|PREDICTED: GTP-binding protein YPTM2 [Nicotiana tabacum]
TCONS_00059390	16.2792	22.8242	59.2615	146.704	gi|1025211806|ref|XP_016479772.1|PREDICTED: GTP-binding protein YPTM2-like [Nicotiana tabacum]
TCONS_00070397	0.182377	0.699727	1.95997	4.72027	gi|303305632|gb|ADM13586.1|S-domain receptor-like kinase [Nicotiana tabacum]
TCONS_00119389	0.150599	0.0831711	0.769657	0.737076	gi|565402806|ref|XP_006366861.1|PREDICTED: G-type lectin S-receptor-like serine/threonine-protein kinase CES101 [Solanum tuberosum]
TCONS_00020071	2.19997	1.27403	1.0444	0.549247	gi|698572480|ref|XP_009775154.1|PREDICTED: G-type lectin S-receptor-like serine/threonine-protein kinase At1g11330 isoform X1 [Nicotiana sylvestris]
TCONS_00103007	0.0471613	0.0710055	0.497876	0.492522	gi|1025362471|ref|XP_016513080.1|PREDICTED: uncharacterized protein LOC107830112 [Nicotiana tabacum]
TCONS_00103003	1.01211	2.36832	3.48309	8.88988	gi|303305632|gb|ADM13586.1|S-domain receptor-like kinase [Nicotiana tabacum]
TCONS_00070402	0.066086	0.00106766	0.262977	0.441286	gi|698458871|ref|XP_009781163.1|PREDICTED: LOW QUALITY PROTEIN: G-type lectin S-receptor-like serine/threonine-protein kinase At1g11330, partial [Nicotiana sylvestris]
TCONS_00103004	0.15413	0.198927	0.368466	1.40263	gi|303305632|gb|ADM13586.1|S-domain receptor-like kinase [Nicotiana tabacum]
TCONS_00010561	5.12814	5.83805	13.9135	23.1931	gi|565389574|ref|XP_006360527.1|PREDICTED: G-type lectin S-receptor-like serine/threonine-protein kinase At2g19130 [Solanum tuberosum]
TCONS_00101140	0.437022	0.163498	0.773837	1.2502	gi|697134365|ref|XP_009621235.1|PREDICTED: G-type lectin S-receptor-like serine/threonine-protein kinase At4g03230 isoform X1 [Nicotiana tomentosiformis]
TCONS_00042561	0.0207596	0.0202792	0.283805	0.16836	gi|697109933|ref|XP_009608830.1|PREDICTED: G-type lectin S-receptor-like serine/threonine-protein kinase At4g03230 isoform X1 [Nicotiana tomentosiformis]
TCONS_00114495	0.0245224	0.0689242	0.485652	0.593141	gi|697156910|ref|XP_009587207.1|PREDICTED: G-type lectin S-receptor-like serine/threonine-protein kinase At4g27290 [Nicotiana tomentosiformis]
TCONS_00001363	1.80112	1.01698	3.23121	5.8791	gi|697114983|ref|XP_009611413.1|PREDICTED: G-type lectin S-receptor-like serine/threonine-protein kinase At4g27290 isoform X3 [Nicotiana tomentosiformis]
TCONS_00001362	0.013095	0.205556	0.41488	0.655434	gi|565388712|ref|XP_006360116.1|PREDICTED: G-type lectin S-receptor-like serine/threonine-protein kinase At4g27290 [Solanum tuberosum]
TCONS_00017206	0.947799	0.19693	3.37826e-08	8.3139e-29	gi|1025380713|ref|XP_016433159.1|PREDICTED: G-type lectin S-receptor-like serine/threonine-protein kinase At4g27290, partial [Nicotiana tabacum]
TCONS_00114493	0.0202191	0.00773922	0.600747	0.182365	gi|697156910|ref|XP_009587207.1|PREDICTED: G-type lectin S-receptor-like serine/threonine-protein kinase At4g27290 [Nicotiana tomentosiformis]
TCONS_00046987	0.361793	0.345863	0.990582	1.50005	gi|1111052050|ref|XP_019232760.1|PREDICTED: G-type lectin S-receptor-like serine/threonine-protein kinase At4g27290 [Nicotiana attenuata]
TCONS_00107993	0.925148	0.89648	2.27535	2.37803	gi|565394650|ref|XP_006362970.1|PREDICTED: G-type lectin S-receptor-like serine/threonine-protein kinase At4g27290 isoform X1 [Solanum tuberosum]
TCONS_00107994	0.925148	0.89648	2.27535	2.37803	gi|565394650|ref|XP_006362970.1|PREDICTED: G-type lectin S-receptor-like serine/threonine-protein kinase At4g27290 isoform X1 [Solanum tuberosum]
TCONS_00058400	0.173876	0.0446436	0.396223	0.674517	gi|698585375|ref|XP_009778629.1|PREDICTED: uncharacterized protein LOC104227947 [Nicotiana sylvestris]
TCONS_00050711	6.20202e-07	1.18806e-08	0.43308	0.199044	gi|1111067061|ref|XP_019240127.1|PREDICTED: G-type lectin S-receptor-like serine/threonine-protein kinase CES101 isoform X2 [Nicotiana attenuata]
TCONS_00116401	0.212461	1.71344e-07	0.47347	1.48374	gi|1025385941|ref|XP_016433913.1|PREDICTED: cysteine-rich receptor-like protein kinase 6, partial [Nicotiana tabacum]
TCONS_00116402	4.20297e-06	0.154282	0.514136	0.635995	gi|1025385941|ref|XP_016433913.1|PREDICTED: cysteine-rich receptor-like protein kinase 6, partial [Nicotiana tabacum]
TCONS_00123008	4.52508	4.30777	9.59636	15.2856	gi|1025254244|ref|XP_016486781.1|PREDICTED: G-type lectin S-receptor-like serine/threonine-protein kinase RLK1 [Nicotiana tabacum]
TCONS_00121224	0.130975	0.0729525	0.659608	0.629376	gi|460378629|ref|XP_004235071.1|PREDICTED: G-type lectin S-receptor-like serine/threonine-protein kinase LECRK2 [Solanum lycopersicum]
TCONS_00060781	0.557435	0.380737	1.44752	1.91666	gi|698540331|ref|XP_009765718.1|PREDICTED: G-type lectin S-receptor-like serine/threonine-protein kinase RLK1 isoform X1 [Nicotiana sylvestris]
TCONS_00090882	2.94108	2.81108	5.53988	8.85045	gi|698540334|ref|XP_009765719.1|PREDICTED: G-type lectin S-receptor-like serine/threonine-protein kinase RLK1 isoform X2 [Nicotiana sylvestris]
TCONS_00077681	0.0623211	0.057747	0.278013	0.693508	gi|1102278941|gb|OIT27295.1|g-type lectin s-receptor-like serinethreonine-protein kinase lecrk4 [Nicotiana attenuata]
TCONS_00065135	0.0899062	0.093673	0.4109	0.681833	gi|565367433|ref|XP_006350372.1|PREDICTED: G-type lectin S-receptor-like serine/threonine-protein kinase At4g27290 isoform X2 [Solanum tuberosum]
TCONS_00132177	1.90127e-75	0.0101733	0.210326	0.630005	gi|1025324672|ref|XP_016504719.1|PREDICTED: G-type lectin S-receptor-like serine/threonine-protein kinase SD2-5 [Nicotiana tabacum]
TCONS_00101149	1.3777	1.76321	4.15036	5.73515	gi|460395358|ref|XP_004243251.1|PREDICTED: G-type lectin S-receptor-like serine/threonine-protein kinase SD2-5 [Solanum lycopersicum]
TCONS_00017496	0.281142	0.0451754	2.97688e-09	0.0225914	gi|1025324672|ref|XP_016504719.1|PREDICTED: G-type lectin S-receptor-like serine/threonine-protein kinase SD2-5 [Nicotiana tabacum]
TCONS_00101148	0.374101	0.618349	1.03036	2.20161	gi|723714810|ref|XP_010323666.1|PREDICTED: G-type lectin S-receptor-like serine/threonine-protein kinase SD2-5 [Solanum lycopersicum]
TCONS_00011490	2.36531	2.55919	4.82926	7.48714	gi|697160123|ref|XP_009588841.1|PREDICTED: guanine nucleotide-binding protein subunit gamma 2-like [Nicotiana tomentosiformis]
TCONS_00075520	0.268158	0.52369	1.71497	2.99207	gi|1025069738|ref|XP_016451756.1|PREDICTED: guanylate kinase 2-like [Nicotiana tabacum]
TCONS_00048698	0.689494	1.01315	3.55679	3.38496	gi|1025280046|ref|XP_016495397.1|PREDICTED: haloacid dehalogenase-like hydrolase domain-containing protein 3 [Nicotiana tabacum]
TCONS_00100787	1.05905	1.78971	0.34983	0.369368	gi|1025090500|ref|XP_016456869.1|PREDICTED: haloacid dehalogenase-like hydrolase domain-containing protein 3 isoform X1 [Nicotiana tabacum]
TCONS_00100789	0.346763	0.37469	0.821523	1.58617	gi|697189559|ref|XP_009603834.1|PREDICTED: haloacid dehalogenase-like hydrolase domain-containing protein 3 [Nicotiana tomentosiformis]
TCONS_00094230	2.95136	3.24552	0.829373	0.924651	gi|698573093|ref|XP_009775311.1|PREDICTED: epoxide hydrolase 3 isoform X1 [Nicotiana sylvestris]
TCONS_00065723	7.17626	5.30127	3.43729	3.20816	gi|1083904312|ref|XP_018633460.1|PREDICTED: uncharacterized protein LOC104117126 isoform X1 [Nicotiana tomentosiformis]
TCONS_00029097	0.605382	0.199206	0.0389915	0.06488	gi|1104625540|ref|XP_019069995.1|PREDICTED: AUGMIN subunit 3-like [Solanum lycopersicum]
TCONS_00053616	0.00260312	0.0233802	0.170871	0.328167	gi|1025139211|ref|XP_016466067.1|PREDICTED: HBS1-like protein isoform X1 [Nicotiana tabacum]
TCONS_00106288	9.19121	8.71092	5.99771	4.29939	gi|1025396225|ref|XP_016436474.1|PREDICTED: HD domain-containing protein YBR242W-like [Nicotiana tabacum]
TCONS_00108874	0.871715	1.24017	0.566838	0.395712	gi|6746592|gb|AAF27639.1|AF217459_1heat shock protein 70 [Arabidopsis thaliana]
TCONS_00137244	55.1243	20.5138	14.1899	11.7741	gi|397482|emb|CAA52684.1|heat shock protein 70 cognate [Arabidopsis thaliana]
TCONS_00039227	32.327	15.6997	12.6675	9.73173	gi|38154482|gb|AAR12193.1|molecular chaperone Hsp90-1 [Nicotiana benthamiana]
TCONS_00112630	2.94754	2.98953	7.92438	19.4244	gi|1025415981|ref|XP_016440966.1|PREDICTED: heat shock factor protein HSF24-like [Nicotiana tabacum]
TCONS_00075962	46.8468	34.6803	28.3972	20.5281	gi|241941185|gb|EES14330.1|hypothetical protein SORBI_007G224100 [Sorghum bicolor]
TCONS_00047146	0.0309498	0.214535	0.00799183	8.70902e-05	gi|1025056808|ref|XP_016448516.1|PREDICTED: heat stress transcription factor A-4a-like [Nicotiana tabacum]
TCONS_00026086	2.89176e-11	0.00408189	0.130904	0.394192	gi|1025240868|ref|XP_016486569.1|PREDICTED: heat stress transcription factor A-6b-like isoform X1 [Nicotiana tabacum]
TCONS_00047141	0.7163	0.469941	1.72276	1.72242	gi|1025056808|ref|XP_016448516.1|PREDICTED: heat stress transcription factor A-4a-like [Nicotiana tabacum]
TCONS_00036878	0.0106095	0.806894	0.00296769	0.0083842	gi|1025181228|ref|XP_016472861.1|PREDICTED: heat stress transcription factor A-7a-like isoform X2 [Nicotiana tabacum]
TCONS_00024100	17.1824	32.3871	103.239	186.657	gi|697124760|ref|XP_009616387.1|PREDICTED: heavy metal-associated isoprenylated plant protein 3-like [Nicotiana tomentosiformis]
TCONS_00060862	2.53758	2.53885	18.1251	21.7604	gi|1025272676|ref|XP_016488914.1|PREDICTED: heavy metal-associated isoprenylated plant protein 20-like [Nicotiana tabacum]
TCONS_00026176	3.2079	5.44265	18.7926	31.0002	gi|1025310255|ref|XP_016501671.1|PREDICTED: heavy metal-associated isoprenylated plant protein 3-like [Nicotiana tabacum]
TCONS_00110917	2.53397	3.16849	0.483953	0.479282	gi|1025345254|ref|XP_016509287.1|PREDICTED: heavy metal-associated isoprenylated plant protein 20-like isoform X1 [Nicotiana tabacum]
TCONS_00005929	5.20325	4.91127	15.8182	11.4731	gi|1102283951|gb|OIT31182.1|heavy metal-associated isoprenylated plant protein 26 [Nicotiana attenuata]
TCONS_00115352	0.000134031	0.0313929	0.892501	0.347986	gi|698548447|ref|XP_009768351.1|PREDICTED: uncharacterized protein LOC104219369 [Nicotiana sylvestris]
TCONS_00120369	5.82238	9.93554	4.00166	4.52774	gi|697165952|ref|XP_009591787.1|PREDICTED: heavy metal-associated isoprenylated plant protein 3-like isoform X1 [Nicotiana tomentosiformis]
TCONS_00110918	3.3209	4.45828	2.49624	1.7347	gi|697135999|ref|XP_009622066.1|PREDICTED: heavy metal-associated isoprenylated plant protein 20 [Nicotiana tomentosiformis]
TCONS_00094964	1.28593	0.520914	2.09181	3.71773	gi|1025099119|ref|XP_016458579.1|PREDICTED: heparan-alpha-glucosaminide N-acetyltransferase-like isoform X1 [Nicotiana tabacum]
TCONS_00001248	1.33558	1.66708	0.689968	0.448063	gi|1025346892|ref|XP_016509690.1|PREDICTED: heparan-alpha-glucosaminide N-acetyltransferase-like isoform X1 [Nicotiana tabacum]
TCONS_00074097	0.000316839	1.75364e-05	0.069495	0.486868	gi|1025344016|ref|XP_016508989.1|PREDICTED: heparan-alpha-glucosaminide N-acetyltransferase-like isoform X1 [Nicotiana tabacum]
TCONS_00094967	4.20507	4.45651	8.42921	13.085	gi|1025099119|ref|XP_016458579.1|PREDICTED: heparan-alpha-glucosaminide N-acetyltransferase-like isoform X1 [Nicotiana tabacum]
TCONS_00122784	9.22302e-05	0.00459517	0.028873	0.41051	gi|1025146819|ref|XP_016467342.1|PREDICTED: heparan-alpha-glucosaminide N-acetyltransferase-like isoform X2 [Nicotiana tabacum]
TCONS_00007357	2.92064	4.15198	7.35677	15.0627	gi|698583898|ref|XP_009778210.1|PREDICTED: heptahelical transmembrane protein 1-like [Nicotiana sylvestris]
TCONS_00070622	10.3236	8.14704	29.6187	18.6085	gi|698502216|ref|XP_009796773.1|PREDICTED: geranylgeranyl pyrophosphate synthase 7, chloroplastic-like [Nicotiana sylvestris]
TCONS_00073276	0.238094	0.214448	0.530507	0.994435	gi|1025231170|ref|XP_016484165.1|PREDICTED: nucleolin-like isoform X1 [Nicotiana tabacum]
TCONS_00020497	0.537458	0.904125	1.49108	2.90822	gi|45387409|gb|AAS60195.1|hexokinase 4a [Nicotiana tabacum]
TCONS_00100619	2.51207	1.42457	6.50441	7.39743	gi|1025388792|ref|XP_016434632.1|PREDICTED: hexose carrier protein HEX6-like [Nicotiana tabacum]
TCONS_00025070	0.070474	0.0448186	1.60569	1.08488	gi|1025189866|ref|XP_016474912.1|PREDICTED: high affinity nitrate transporter 2.5-like [Nicotiana tabacum]
TCONS_00080044	0.286863	0.384839	0.0211529	0.022279	gi|1025081001|ref|XP_016454528.1|PREDICTED: high mobility group B protein 15-like, partial [Nicotiana tabacum]
TCONS_00039696	0.0896291	0.162153	1.63691	2.00647	gi|1025295032|ref|XP_016498471.1|PREDICTED: high-affinity nitrate transporter 3.1-like [Nicotiana tabacum]
TCONS_00104919	0.578346	0.000285923	1.40392	1.53898	gi|1025037537|ref|XP_016444278.1|PREDICTED: HIPL1 protein-like [Nicotiana tabacum]
TCONS_00129107	1.81911	1.31411	0.625747	0.1668	gi|1083896539|ref|XP_018631975.1|PREDICTED: histidine decarboxylase-like isoform X2 [Nicotiana tomentosiformis]
TCONS_00062792	1.58946	0.713734	0.187165	0.485813	gi|1025207727|ref|XP_016478761.1|PREDICTED: histidine decarboxylase-like isoform X2 [Nicotiana tabacum]
TCONS_00056323	1.26909	0.461798	0.0648883	0.00800101	gi|1025144918|ref|XP_016467027.1|PREDICTED: histidine decarboxylase-like [Nicotiana tabacum]
TCONS_00062795	1.19966	1.67989	0.413821	0.813701	gi|1025207727|ref|XP_016478761.1|PREDICTED: histidine decarboxylase-like isoform X2 [Nicotiana tabacum]
TCONS_00054449	1.02486e-05	0.000591599	0.171849	0.218926	gi|1102275383|gb|OIT24608.1|histidine kinase 2 [Nicotiana attenuata]
TCONS_00032525	0.0168124	0.27685	0.00754751	6.11646e-08	gi|1102275383|gb|OIT24608.1|histidine kinase 2 [Nicotiana attenuata]
TCONS_00100396	0.292567	0.796679	1.29799	2.18658	gi|1083887184|ref|XP_018629442.1|PREDICTED: histidine kinase 3 isoform X1 [Nicotiana tomentosiformis]
TCONS_00024045	8.13527	2.78172	1.89145	0.898009	gi|109631212|gb|ABG35782.1|SHK300 [Striga asiatica]
TCONS_00005884	4.2867	2.39131	1.14422	1.65599	gi|113911568|gb|ABI48270.1|histidine kinase 1A [Lotus japonicus]
TCONS_00095204	1.09166	0.873079	6.33568	10.1645	gi|1025326329|ref|XP_016505128.1|PREDICTED: histidine-containing phosphotransfer protein 1-like [Nicotiana tabacum]
TCONS_00046510	0.320483	0.840699	4.17712	4.86503	gi|1025275821|ref|XP_016494193.1|PREDICTED: histidine-containing phosphotransfer protein 1-like [Nicotiana tabacum]
TCONS_00046509	0.0384354	1.22775e-05	0.421763	0.590769	gi|1025275821|ref|XP_016494193.1|PREDICTED: histidine-containing phosphotransfer protein 1-like [Nicotiana tabacum]
TCONS_00026078	0.665879	0.209306	0.0907104	0.134944	gi|460369091|ref|XP_004230397.1|PREDICTED: histidine--tRNA ligase, cytoplasmic [Solanum lycopersicum]
TCONS_00121443	0.358984	0.340354	0.123234	0.139622	gi|508778921|gb|EOY26177.1|Histone acetyltransferase of the CBP family 12 isoform 1 [Theobroma cacao]
TCONS_00022683	0.0169567	0.0168747	0.513363	0.640332	gi|1025105642|ref|XP_016460190.1|PREDICTED: secoisolariciresinol dehydrogenase-like isoform X1 [Nicotiana tabacum]
TCONS_00077646	0.611917	0.184232	3.02472	1.68815	gi|1102292334|gb|OIT38431.1|histone deacetylase 19 [Nicotiana attenuata]
TCONS_00026572	0.0388237	0.0686845	0.430856	0.396824	gi|1025213963|ref|XP_016480319.1|PREDICTED: histone deacetylase 8-like isoform X1 [Nicotiana tabacum]
TCONS_00002621	8.48208	13.4885	2.78997	1.20011	gi|587922298|gb|EXC09698.1|Histone [Morus notabilis]
TCONS_00085060	0.144448	0.00844063	1.93851	3.19328	gi|296083584|emb|CBI23573.3|unnamed protein product, partial [Vitis vinifera]
TCONS_00009052	0.000268022	0.0478569	0.459645	0.496128	gi|1025075665|ref|XP_016453217.1|PREDICTED: histone-lysine N-methyltransferase ASHH1-like [Nicotiana tabacum]
TCONS_00104559	0.0273539	0.113271	0.408922	0.738967	gi|698564730|ref|XP_009773063.1|PREDICTED: histone-lysine N-methyltransferase ASHH3-like [Nicotiana sylvestris]
TCONS_00102079	4.50611e-08	0.00998484	0.233557	0.501731	gi|1025358906|ref|XP_016512200.1|PREDICTED: histone-lysine N-methyltransferase ATXR2-like isoform X2 [Nicotiana tabacum]
TCONS_00104156	0.337832	0.382038	0.164208	0.0737298	gi|1083859366|ref|XP_018625707.1|PREDICTED: histone-lysine N-methyltransferase SUVR3 [Nicotiana tomentosiformis]
TCONS_00108176	0.35657	1.05613	2.04782	2.2844	gi|1025368119|ref|XP_016513967.1|PREDICTED: splicing factor U2AF-associated protein 2-like [Nicotiana tabacum]
TCONS_00013538	3.73619	1.95956	6.14924	8.45269	gi|1025380246|ref|XP_016433036.1|PREDICTED: HMG1/2-like protein [Nicotiana tabacum]
TCONS_00018820	2.8796e-05	0.035814	0.510455	0.188196	gi|1025177982|ref|XP_016472034.1|PREDICTED: uncharacterized protein LOC107794091 isoform X2 [Nicotiana tabacum]
TCONS_00092831	1.07288	0.930542	0.440958	0.395697	gi|1002256374|ref|XP_015632484.1|PREDICTED: homeobox-leucine zipper protein HOX32 [Oryza sativa Japonica Group]
TCONS_00088014	5.05785	4.04329	12.2465	20.3098	gi|1025277292|ref|XP_016494558.1|PREDICTED: homeobox-leucine zipper protein ATHB-6-like [Nicotiana tabacum]
TCONS_00085025	1.12938	2.37334	5.09743	6.54485	gi|697117463|ref|XP_009612669.1|PREDICTED: homeobox-leucine zipper protein HAT22-like [Nicotiana tomentosiformis]
TCONS_00015053	8.74238	8.26996	26.3269	22.5173	gi|1025380004|ref|XP_016432971.1|PREDICTED: homeobox-leucine zipper protein HAT4-like [Nicotiana tabacum]
TCONS_00119843	1.90056	3.51631	11.8228	8.3641	gi|1025182637|ref|XP_016473222.1|PREDICTED: homeobox-leucine zipper protein HAT4-like [Nicotiana tabacum]
TCONS_00035733	0.698435	2.07864	7.7632	6.1488	gi|698513025|ref|XP_009801495.1|PREDICTED: homeobox-leucine zipper protein HAT5-like [Nicotiana sylvestris]
TCONS_00051502	1.4658	1.72854	0.73453	0.704295	gi|1025069085|ref|XP_016451582.1|PREDICTED: homeobox-leucine zipper protein HDG11-like [Nicotiana tabacum]
TCONS_00134270	1.64121	2.74217	5.72839	5.61379	gi|1025230234|ref|XP_016483921.1|PREDICTED: homeobox-leucine zipper protein HOX11-like [Nicotiana tabacum]
TCONS_00066205	0.625459	0.125411	0.145372	0.0595231	gi|7268972|emb|CAB81282.1|L1 specific homeobox gene ATML1/ovule-specific homeobox protein A20 [Arabidopsis thaliana]
TCONS_00109648	0.0642637	0.0302536	0.546906	0.348574	gi|1025211814|ref|XP_016479775.1|PREDICTED: uncharacterized protein LOC107801026 isoform X1 [Nicotiana tabacum]
TCONS_00109649	0.0167696	0.0139899	0.497421	0.0879844	gi|698496429|ref|XP_009794263.1|PREDICTED: uncharacterized protein LOC104241059 isoform X2 [Nicotiana sylvestris]
TCONS_00084537	0.68716	2.69264	4.57827	4.55802	gi|697095310|ref|XP_009610740.1|PREDICTED: HVA22-like protein e isoform X1 [Nicotiana tomentosiformis]
TCONS_00136769	0.304586	0.357112	0.866417	1.88475	gi|697095310|ref|XP_009610740.1|PREDICTED: HVA22-like protein e isoform X1 [Nicotiana tomentosiformis]
TCONS_00070973	4.22095	2.48366	10.1763	16.6042	gi|697160865|ref|XP_009589211.1|PREDICTED: hydrophobic protein LTI6A-like isoform X1 [Nicotiana tomentosiformis]
TCONS_00083380	22.4221	15.2977	37.9876	86.4354	gi|697115478|ref|XP_009611658.1|PREDICTED: hydrophobic protein RCI2B-like [Nicotiana tomentosiformis]
TCONS_00010123	1.2059	1.66152	3.85758	3.86319	gi|1025416660|ref|XP_016441318.1|PREDICTED: hydroxymethylglutaryl-CoA lyase, mitochondrial-like isoform X1 [Nicotiana tabacum]
TCONS_00040038	0.707497	1.00315	2.23573	7.06704	gi|1083874798|ref|XP_018627915.1|PREDICTED: hypersensitive-induced response protein 1-like [Nicotiana tomentosiformis]
TCONS_00040039	11.7636	12.1816	23.3743	67.1305	gi|1025080057|ref|XP_016454309.1|PREDICTED: hypersensitive-induced response protein 1-like [Nicotiana tabacum]
TCONS_00099966	2.09958	1.10562	0.813238	0.299318	gi|698526140|ref|XP_009759900.1|PREDICTED: hypersensitive-induced response protein 1-like [Nicotiana sylvestris]
TCONS_00126670	0.0322514	0.016531	0.639464	0.0577549	gi|1025203123|ref|XP_016477586.1|PREDICTED: IAA-amino acid hydrolase ILR1-like 3 [Nicotiana tabacum]
TCONS_00061820	0.513797	0.54712	0.143024	0.00270758	gi|697152468|ref|XP_009630468.1|PREDICTED: IAA-amino acid hydrolase ILR1-like 4 [Nicotiana tomentosiformis]
TCONS_00040071	0.745298	1.02407	2.49677	2.98715	gi|1025236254|ref|XP_016485433.1|PREDICTED: IAA-amino acid hydrolase ILR1-like 4 [Nicotiana tabacum]
TCONS_00129758	0.546592	0.396128	1.68419	1.81863	gi|1025331102|ref|XP_016506304.1|PREDICTED: IAA-amino acid hydrolase ILR1-like 6 [Nicotiana tabacum]
TCONS_00039354	0.000131929	0.00493835	0.0950286	0.271018	gi|697122258|ref|XP_009615112.1|PREDICTED: importin beta-like SAD2 isoform X1 [Nicotiana tomentosiformis]
TCONS_00039335	5.74911e-11	0.0410505	0.165452	0.407111	gi|1083886720|ref|XP_018630234.1|PREDICTED: importin beta-like SAD2 isoform X5 [Nicotiana tomentosiformis]
TCONS_00001823	5.11047	3.43606	1.03443	3.79554	gi|697119932|ref|XP_009613928.1|PREDICTED: importin beta-like SAD2 [Nicotiana tomentosiformis]
TCONS_00103451	0.303552	0.264051	0.00340497	3.0486e-05	gi|698519712|ref|XP_009804722.1|PREDICTED: importin subunit alpha-1-like isoform X1 [Nicotiana sylvestris]
TCONS_00017046	0.150061	0.162072	0.00415915	0.0215688	gi|697113230|ref|XP_009610497.1|PREDICTED: importin subunit alpha-1-like isoform X2 [Nicotiana tomentosiformis]
TCONS_00088260	0.416813	0.439352	0.0381219	0.0630367	gi|125551959|gb|EAY97668.1|hypothetical protein OsI_19590 [Oryza sativa Indica Group]
TCONS_00056976	0.546889	0.296514	0.185605	0.0957433	gi|125551959|gb|EAY97668.1|hypothetical protein OsI_19590 [Oryza sativa Indica Group]
TCONS_00065938	0.101374	0.0919979	0.455704	0.543869	gi|697174150|ref|XP_009596016.1|PREDICTED: importin-5-like isoform X1 [Nicotiana tomentosiformis]
TCONS_00059196	0.118039	0.221279	0.686492	0.571294	gi|1025281670|ref|XP_016499566.1|PREDICTED: importin-5-like isoform X2 [Nicotiana tabacum]
TCONS_00079641	0.0155974	0.0159785	0.779435	0.385813	gi|1025281662|ref|XP_016499554.1|PREDICTED: importin-5-like isoform X1 [Nicotiana tabacum]
TCONS_00079638	0.103978	0.219535	0.859082	0.47086	gi|1025281662|ref|XP_016499554.1|PREDICTED: importin-5-like isoform X1 [Nicotiana tabacum]
TCONS_00111622	3.87484e-07	0.00933613	0.508849	0.215277	gi|697112443|ref|XP_009610097.1|PREDICTED: inactive leucine-rich repeat receptor-like protein kinase CORYNE [Nicotiana tomentosiformis]
TCONS_00071512	0.966778	1.73494	0.7624	0.696056	gi|661897961|emb|CDO97928.1|unnamed protein product [Coffea canephora]
TCONS_00109293	0.18279	0.340447	0.700328	1.62767	gi|697169915|ref|XP_009593864.1|PREDICTED: inactive protein kinase SELMODRAFT_444075-like isoform X2 [Nicotiana tomentosiformis]
TCONS_00000432	0.0115237	0.666112	2.27243	5.00916	gi|1102284335|gb|OIT31488.1|wall-associated receptor kinase 4 [Nicotiana attenuata]
TCONS_00000433	8.80881e-05	1.36578e-12	0.372231	0.574746	gi|1083907654|ref|XP_018634153.1|PREDICTED: non-functional pseudokinase ZED1-like [Nicotiana tomentosiformis]
TCONS_00000434	0.438015	0.00149616	0.654326	1.34415	gi|1083907654|ref|XP_018634153.1|PREDICTED: non-functional pseudokinase ZED1-like [Nicotiana tomentosiformis]
TCONS_00044648	0.866486	0.877356	1.95909	2.47165	gi|565343845|ref|XP_006339035.1|PREDICTED: uncharacterized protein LOC102597257 isoform X1 [Solanum tuberosum]
TCONS_00096167	1.27872	0.642566	0.101978	0.315653	gi|1025412575|ref|XP_016439943.1|PREDICTED: auxin-induced protein 15A-like [Nicotiana tabacum]
TCONS_00083923	2.0283	1.02101	0.572859	0.0725273	gi|1025198850|ref|XP_016476540.1|PREDICTED: auxin-induced protein 15A-like [Nicotiana tabacum]
TCONS_00026637	1.67682	1.77299	0.914707	0.739948	gi|1025090756|ref|XP_016456944.1|PREDICTED: indole-3-pyruvate monooxygenase YUCCA6-like [Nicotiana tabacum]
TCONS_00021371	0.156777	0.316982	0.812211	1.08972	gi|124359292|gb|ABD28429.2|Regulator of chromosome condensation/beta-lactamase-inhibitor protein II [Medicago truncatula]
TCONS_00010446	6.87594	6.37585	4.04517	1.57135	gi|698499625|ref|XP_009795623.1|PREDICTED: inner membrane protein PPF-1, chloroplastic [Nicotiana sylvestris]
TCONS_00010449	5.34279	4.462	3.45034	2.27023	gi|698499625|ref|XP_009795623.1|PREDICTED: inner membrane protein PPF-1, chloroplastic [Nicotiana sylvestris]
TCONS_00124105	2.93661	1.9586	7.75357	7.53601	gi|12641853|dbj|BAB21545.1|phosphate transporter [Nicotiana tabacum]
TCONS_00136857	0.764696	0.496867	0.141049	0.165469	gi|1025376767|ref|XP_016516155.1|PREDICTED: inorganic phosphate transporter 2-1, chloroplastic-like [Nicotiana tabacum]
TCONS_00002858	1.01636	1.04626	2.78799	2.9745	gi|9755674|emb|CAC01826.1|putative protein [Arabidopsis thaliana]
TCONS_00044119	0.526234	0.285959	6.56741	8.84386	gi|1025053589|ref|XP_016448213.1|PREDICTED: inositol oxygenase 2-like [Nicotiana tabacum]
TCONS_00070565	1.46842e-05	2.72593e-71	1.95896	5.48122	gi|1025331760|ref|XP_016506468.1|PREDICTED: inositol oxygenase 2-like, partial [Nicotiana tabacum]
TCONS_00020121	7.66343e-26	0.118264	2.64218	2.18461	gi|697124715|ref|XP_009616364.1|PREDICTED: inositol oxygenase 2-like [Nicotiana tomentosiformis]
TCONS_00067487	4.52762e-06	0.107324	0.284889	0.991209	gi|1025324711|ref|XP_016504729.1|PREDICTED: inositol polyphosphate multikinase alpha-like [Nicotiana tabacum]
TCONS_00119423	49.0878	17.7609	82.3256	92.672	gi|1025186178|ref|XP_016474059.1|PREDICTED: inositol-3-phosphate synthase-like [Nicotiana tabacum]
TCONS_00036281	3.38733e-05	0.00129172	0.0444596	0.0840996	gi|723677392|ref|XP_010317172.1|PREDICTED: uncharacterized protein LOC101266601 isoform X1 [Solanum lycopersicum]
TCONS_00050788	0.274245	0.388522	2.10821	0.627956	gi|723683811|ref|XP_010318307.1|PREDICTED: integrator complex subunit 9 homolog isoform X1 [Solanum lycopersicum]
TCONS_00131931	1.05712	1.63021	0.275393	0.168858	gi|1025081870|ref|XP_016454747.1|PREDICTED: interactor of constitutive active ROPs 4-like isoform X1 [Nicotiana tabacum]
TCONS_00080533	0.450136	0.030842	0.883541	0.717997	gi|697158431|ref|XP_009587975.1|PREDICTED: internal alternative NAD(P)H-ubiquinone oxidoreductase A2, mitochondrial-like [Nicotiana tomentosiformis]
TCONS_00017713	0.995132	1.61628	0.761855	0.423421	gi|1083856346|ref|XP_018625147.1|PREDICTED: IRK-interacting protein [Nicotiana tomentosiformis]
TCONS_00003591	6.88194	6.70133	4.99487	2.7404	gi|1102152444|gb|OIT08703.1|irk-interacting protein [Nicotiana attenuata]
TCONS_00113638	2.67302	0.720894	0.501264	0.202052	gi|1025115683|ref|XP_016462291.1|PREDICTED: IRK-interacting protein-like [Nicotiana tabacum]
TCONS_00108227	1.16269	0.709801	2.24393	5.7257	gi|1025111085|ref|XP_016461518.1|PREDICTED: IRK-interacting protein-like [Nicotiana tabacum]
TCONS_00071341	1.18954	1.29974	2.17254	5.07918	gi|1025229195|ref|XP_016483653.1|PREDICTED: IRK-interacting protein-like [Nicotiana tabacum]
TCONS_00023967	1.41966	1.4245	2.90093	4.15018	gi|1111014848|ref|XP_019258396.1|PREDICTED: iron-sulfur protein NUBPL [Nicotiana attenuata]
TCONS_00026183	0.459363	0.779603	1.84303	1.44817	gi|17932898|emb|CAC82925.1|isoamylase [Triticum aestivum]
TCONS_00050534	0.84422	0.318088	0.0919286	0.059151	gi|697178486|ref|XP_009598227.1|PREDICTED: isochorismate synthase, chloroplastic isoform X1 [Nicotiana tomentosiformis]
TCONS_00110319	0.155584	0.881435	0.0715755	0.0732507	gi|624211|gb|AAA82738.1|isocitrate lyase [Solanum lycopersicum]
TCONS_00069531	0.401388	0.577987	0.129435	0.0389774	gi|697122051|ref|XP_009615012.1|PREDICTED: isoflavone reductase homolog [Nicotiana tomentosiformis]
TCONS_00048816	0.0127616	0.00138211	0.245133	0.220203	gi|1025174144|ref|XP_016471384.1|PREDICTED: uncharacterized protein LOC107793526 isoform X1 [Nicotiana tabacum]
TCONS_00048810	0.0023311	0.00823107	0.251482	0.0701071	gi|1025174139|ref|XP_016471382.1|PREDICTED: uncharacterized protein LOC107793526 isoform X1 [Nicotiana tabacum]
TCONS_00048814	0.0221173	0.0243477	0.145761	0.634874	gi|1025174139|ref|XP_016471382.1|PREDICTED: uncharacterized protein LOC107793526 isoform X1 [Nicotiana tabacum]
TCONS_00048584	2.41506	2.91425	6.01865	9.68186	gi|460395146|ref|XP_004243148.1|PREDICTED: uncharacterized protein LOC101265657 [Solanum lycopersicum]
TCONS_00048583	0.665353	1.12963	2.47226	1.71889	gi|460395146|ref|XP_004243148.1|PREDICTED: uncharacterized protein LOC101265657 [Solanum lycopersicum]
TCONS_00136716	5.2572	3.80083	3.31232	1.11015	gi|1025029371|ref|XP_016459155.1|PREDICTED: IST1 homolog [Nicotiana tabacum]
TCONS_00109326	0.560246	0.528015	1.2783	1.59464	gi|460395146|ref|XP_004243148.1|PREDICTED: uncharacterized protein LOC101265657 [Solanum lycopersicum]
TCONS_00077857	0.0787178	0.321859	0.967703	4.52112	gi|1025112280|ref|XP_016461711.1|PREDICTED: IST1 homolog [Nicotiana tabacum]
TCONS_00051695	0.000380178	0.0602126	0.209286	0.344312	gi|1025361025|ref|XP_016512716.1|PREDICTED: jmjC domain-containing protein 4-like [Nicotiana tabacum]
TCONS_00013985	3.81735	3.05495	2.32107	1.76293	gi|1063679337|ref|NP_001320631.1|K+ efflux antiporter 1 [Arabidopsis thaliana]
TCONS_00048573	0.268253	0.218464	1.03981	1.12986	gi|1025166008|ref|XP_016470018.1|PREDICTED: K(+) efflux antiporter 4-like [Nicotiana tabacum]
TCONS_00132149	2.09205	1.26244	3.87699	5.67286	gi|1025221321|ref|XP_016482207.1|PREDICTED: katanin p60 ATPase-containing subunit A-like 2 isoform X2 [Nicotiana tabacum]
TCONS_00103588	1.36543	0.71231	0.56111	0.406593	gi|460374053|ref|XP_004232826.1|PREDICTED: katanin p80 WD40 repeat-containing subunit B1 homolog isoform X1 [Solanum lycopersicum]
TCONS_00038071	0.514841	0.341062	2.17974	1.37421	gi|697151759|ref|XP_009630106.1|PREDICTED: O-glucosyltransferase rumi-like [Nicotiana tomentosiformis]
TCONS_00101340	1.81624	1.56388	0.393129	0.772203	gi|1083849133|ref|XP_018623723.1|PREDICTED: ribokinase-like isoform X3 [Nicotiana tomentosiformis]
TCONS_00036005	3.23874	2.05439	5.53066	7.80398	gi|697120355|ref|XP_009614149.1|PREDICTED: KH domain-containing protein At3g08620-like [Nicotiana tomentosiformis]
TCONS_00093450	0.626484	0.372884	1.38831	2.92933	gi|1025190412|ref|XP_016475028.1|PREDICTED: KH domain-containing protein At3g08620-like isoform X1 [Nicotiana tabacum]
TCONS_00028922	0.0249436	0.147877	0.506343	1.1494	gi|334855489|gb|AEH16636.1|kinesin-like protein [Nicotiana tabacum]
TCONS_00060029	14.2064	15.7726	10.8886	5.95175	gi|1025157865|ref|XP_016468718.1|PREDICTED: kinesin-like protein KCA2 [Nicotiana tabacum]
TCONS_00115828	0.815759	0.307158	0.200049	2.23481e-05	gi|698439724|ref|XP_009758992.1|PREDICTED: kinesin-like protein KIF22 isoform X1 [Nicotiana sylvestris]
TCONS_00090552	0.197269	0.139055	0.010202	0.000307907	gi|1025088239|ref|XP_016456327.1|PREDICTED: kinesin-like protein NACK1 [Nicotiana tabacum]
TCONS_00096713	1.3499e-07	0.0911665	1.17432	0.22708	gi|697127294|ref|XP_009617691.1|PREDICTED: kinesin-like protein KIN-7E [Nicotiana tomentosiformis]
TCONS_00006073	0.187287	0.146548	0.747349	0.474312	gi|697127294|ref|XP_009617691.1|PREDICTED: kinesin-like protein KIN-7E [Nicotiana tomentosiformis]
TCONS_00016686	0.117674	0.240781	3.31082	1.47677	gi|698546040|ref|XP_009767588.1|PREDICTED: kirola-like [Nicotiana sylvestris]
TCONS_00000849	0.34129	0.885295	3.05131	6.98897	gi|697116628|ref|XP_009612232.1|PREDICTED: kirola-like [Nicotiana tomentosiformis]
TCONS_00033951	8.96266	6.9899	4.37119	3.67007	gi|697165289|ref|XP_009591453.1|PREDICTED: kirola-like [Nicotiana tomentosiformis]
TCONS_00067901	38.7208	37.728	19.3543	9.77663	gi|1025238824|ref|XP_016486069.1|PREDICTED: kirola-like [Nicotiana tabacum]
TCONS_00026701	70.9095	49.5401	41.5681	3.69426	gi|697112399|ref|XP_009610076.1|PREDICTED: kirola-like [Nicotiana tomentosiformis]
TCONS_00025919	0	0.00756009	0.582567	0.533469	gi|698521944|ref|XP_009757783.1|PREDICTED: kiwellin-like [Nicotiana sylvestris]
TCONS_00077166	4.51415	3.28134	10.042	9.59038	gi|697111099|ref|XP_009609428.1|PREDICTED: uncharacterized protein LOC104103245 [Nicotiana tomentosiformis]
TCONS_00052563	5.51171	7.44767	3.87713	3.04956	gi|1025039450|ref|XP_016444757.1|PREDICTED: methionine aminotransferase-like [Nicotiana tabacum]
TCONS_00099934	0.0557055	0.0438154	1.13985	0.141237	gi|698507350|ref|XP_009799024.1|PREDICTED: laccase-4-like [Nicotiana sylvestris]
TCONS_00012804	0.36038	0.795648	0.084125	0.295598	gi|565365554|ref|XP_006349470.1|PREDICTED: laccase-4-like [Solanum tuberosum]
TCONS_00001693	2.24188	2.63758	1.24107	1.05761	gi|1025317620|ref|XP_016507698.1|PREDICTED: laccase-4-like [Nicotiana tabacum]
TCONS_00097944	3.46825	6.87315	2.20985	2.97029	gi|1025288882|ref|XP_016496958.1|PREDICTED: lachrymatory-factor synthase-like [Nicotiana tabacum]
TCONS_00006154	30.5976	33.6292	110.714	66.2693	gi|1025241929|ref|XP_016486836.1|PREDICTED: lactoylglutathione lyase-like [Nicotiana tabacum]
TCONS_00097652	5.23021	5.96851	12.14	15.0181	gi|1102149410|gb|OIT05686.1|lactoylglutathione lyase [Nicotiana attenuata]
TCONS_00094122	0.870464	0.474652	1.36949	2.60609	gi|1025388054|ref|XP_016434439.1|PREDICTED: lanC-like protein GCL1 [Nicotiana tabacum]
TCONS_00056908	0.994273	0.165223	1.62642e-05	0.05909	gi|460391557|ref|XP_004241387.1|PREDICTED: la-related protein 1A [Solanum lycopersicum]
TCONS_00080985	3.58052	4.29437	1.55392	1.44388	gi|1083913401|ref|XP_018622525.1|PREDICTED: la-related protein 1C-like isoform X2 [Nicotiana tomentosiformis]
TCONS_00064654	0.76736	0.878684	0.257952	0.0201375	gi|1025064901|ref|XP_016450538.1|PREDICTED: L-aspartate oxidase, chloroplastic-like isoform X1 [Nicotiana tabacum]
TCONS_00102260	0.247486	0.297017	0.0450366	0.0161333	gi|697164833|ref|XP_009591230.1|PREDICTED: putative late blight resistance protein homolog R1A-10 isoform X1 [Nicotiana tomentosiformis]
TCONS_00065442	0.0446733	0.866405	1.45393	2.97816	gi|698497688|ref|XP_009794800.1|PREDICTED: putative late blight resistance protein homolog R1B-11, partial [Nicotiana sylvestris]
TCONS_00033583	1.47938	0.999648	4.64891	6.23759	gi|1083857078|ref|XP_018625290.1|PREDICTED: uncharacterized protein LOC108944599 [Nicotiana tomentosiformis]
TCONS_00015280	0.44757	0.474218	1.58998	4.68453	gi|698480465|ref|XP_009787281.1|PREDICTED: uncharacterized protein LOC104235257 [Nicotiana sylvestris]
TCONS_00093939	1.83161	1.0616	3.95686	4.19964	gi|1025241265|ref|XP_016486671.1|PREDICTED: uncharacterized protein LOC107806909 [Nicotiana tabacum]
TCONS_00063775	1.85734	1.91275	0.57141	0.296078	gi|1025097783|ref|XP_016467821.1|PREDICTED: late embryogenesis abundant protein D-34-like [Nicotiana tabacum]
TCONS_00114346	25.2557	34.1678	9.50604	20.7474	gi|697175480|ref|XP_009596682.1|PREDICTED: protein SENESCENCE-ASSOCIATED GENE 21, mitochondrial [Nicotiana tomentosiformis]
TCONS_00002128	11.5605	14.384	50.614	156.137	gi|1025356164|ref|XP_016511512.1|PREDICTED: protein SENESCENCE-ASSOCIATED GENE 21, mitochondrial [Nicotiana tabacum]
TCONS_00114347	13.9815	27.5926	15.4818	7.94682	gi|697175480|ref|XP_009596682.1|PREDICTED: protein SENESCENCE-ASSOCIATED GENE 21, mitochondrial [Nicotiana tomentosiformis]
TCONS_00094280	1.51644	1.27886	2.29417	4.75529	gi|1025269598|ref|XP_016493272.1|PREDICTED: leucine-rich repeat extensin-like protein 4 [Nicotiana tabacum]
TCONS_00072403	7.3027	10.2767	24.7517	36.9368	gi|698529704|ref|XP_009761669.1|PREDICTED: probable leucine-rich repeat receptor-like protein kinase At1g68400 isoform X1 [Nicotiana sylvestris]
TCONS_00116089	0.156665	0.212392	1.28086	0.923035	gi|1025120966|ref|XP_016463120.1|PREDICTED: probable LRR receptor-like serine/threonine-protein kinase At1g34110 isoform X2 [Nicotiana tabacum]
TCONS_00052505	0.115851	0.0629727	0.388352	0.894325	gi|1025042534|ref|XP_016445523.1|PREDICTED: centromere protein X-like [Nicotiana tabacum]
TCONS_00135471	1.54114	1.19375	5.14827	7.90685	gi|1025088131|ref|XP_016456298.1|PREDICTED: leucine-rich repeat receptor-like tyrosine-protein kinase PXC3 [Nicotiana tabacum]
TCONS_00089411	2.44784	2.46178	1.97567	0.765905	gi|947079508|gb|KRH28297.1|hypothetical protein GLYMA_11G043800 [Glycine max]
TCONS_00068424	1.66651	1.40845	0.667027	1.05172	gi|297809613|ref|XP_002872690.1|EMB2369 [Arabidopsis lyrata subsp. lyrata]
TCONS_00092901	0.54909	0.144946	1.836	2.64876	gi|698472925|ref|XP_009784367.1|PREDICTED: leucine--tRNA ligase, cytoplasmic-like [Nicotiana sylvestris]
TCONS_00017916	1.52786	0.619836	0.421823	0.23616	gi|698557329|ref|XP_009770995.1|PREDICTED: L-galactono-1,4-lactone dehydrogenase, mitochondrial [Nicotiana sylvestris]
TCONS_00044026	0	0	0.297728	0.495979	gi|697132160|ref|XP_009620122.1|PREDICTED: lignin-forming anionic peroxidase-like [Nicotiana tomentosiformis]
TCONS_00049560	0.289309	0.18777	9.12557e-08	0.000392754	gi|1111022115|ref|XP_019262091.1|PREDICTED: uncharacterized protein LOC109239939 [Nicotiana attenuata]
TCONS_00001996	0.331144	0.12691	0.0472681	0.0302261	gi|1111028835|ref|XP_019265527.1|PREDICTED: uncharacterized protein LOC109243087 [Nicotiana attenuata]
TCONS_00049559	0.000152434	2.36382e-10	0.0647567	0.135219	gi|1111022115|ref|XP_019262091.1|PREDICTED: uncharacterized protein LOC109239939 [Nicotiana attenuata]
TCONS_00088835	0.522215	0.503841	0.330807	0.212531	gi|971577568|ref|XP_015158488.1|PREDICTED: uncharacterized protein LOC107057902 [Solanum tuberosum]
TCONS_00114620	0.587588	0.912405	0.52512	0.147598	gi|1111090666|ref|XP_019236372.1|PREDICTED: RNA-directed DNA polymerase from mobile element jockey-like, partial [Nicotiana attenuata]
TCONS_00031440	0.291698	0.289024	0.105047	0.0719301	gi|1111023762|ref|XP_019262934.1|PREDICTED: uncharacterized protein LOC109240719 [Nicotiana attenuata]
TCONS_00017777	0.887064	1.6524	0.907587	0.432793	gi|1111115617|ref|XP_019248681.1|PREDICTED: uncharacterized protein LOC109227946 [Nicotiana attenuata]
TCONS_00089397	1.16191	1.06565	0.879152	0.370984	gi|971538443|ref|XP_015158910.1|PREDICTED: uncharacterized protein LOC107058099 [Solanum tuberosum]
TCONS_00065325	1.56566	1.78937	1.23809	0.485773	gi|697171710|ref|XP_009594786.1|PREDICTED: uncharacterized protein LOC104091210 [Nicotiana tomentosiformis]
TCONS_00045799	1.13956	1.68049	0.986115	0.575852	gi|1025251662|ref|XP_016489231.1|PREDICTED: uncharacterized protein LOC107809152 [Nicotiana tabacum]
TCONS_00015411	0.783569	0.670683	1.21566e-06	0.10733	gi|1025353691|ref|XP_016510888.1|PREDICTED: linoleate 13S-lipoxygenase 2-1, chloroplastic-like [Nicotiana tabacum]
TCONS_00131336	2.77505e-15	0.00405753	3.05164	0.570636	gi|698579826|ref|XP_009777123.1|PREDICTED: linoleate 13S-lipoxygenase 2-1, chloroplastic-like [Nicotiana sylvestris]
TCONS_00131337	9.29907	3.86169	2.0982	0.00118694	gi|698583139|ref|XP_009778015.1|PREDICTED: linoleate 13S-lipoxygenase 2-1, chloroplastic-like, partial [Nicotiana sylvestris]
TCONS_00045022	0.00476993	0.0292172	0.212265	0.285073	gi|698491923|ref|XP_009792349.1|PREDICTED: linoleate 9S-lipoxygenase 6-like [Nicotiana sylvestris]
TCONS_00090421	2.11766	0.987254	0.465202	0.399332	gi|1025333075|ref|XP_016506790.1|PREDICTED: uncharacterized protein LOC107824518 [Nicotiana tabacum]
TCONS_00098509	0.443229	0.686119	2.31155	2.73507	gi|1025261506|ref|XP_016491243.1|PREDICTED: lipase-like [Nicotiana tabacum]
TCONS_00075435	50.7681	40.3921	28.1857	22.013	gi|697158937|ref|XP_009588229.1|PREDICTED: lipid phosphate phosphatase epsilon 2, chloroplastic-like [Nicotiana tomentosiformis]
TCONS_00000047	43.6565	17.3482	5.49997	6.34571	gi|10798758|dbj|BAB16431.1|P-rich protein NtEIG-C29 [Nicotiana tabacum]
TCONS_00074855	3.50609	5.76476	14.3851	11.1193	gi|1025357846|ref|XP_016511943.1|PREDICTED: lipoxygenase 6, chloroplastic-like isoform X1 [Nicotiana tabacum]
TCONS_00038993	32.8674	36.6893	20.2428	12.4012	gi|1025226718|ref|XP_016482088.1|PREDICTED: LOB domain-containing protein 37-like [Nicotiana tabacum]
TCONS_00116325	38.7171	43.9204	26.9669	21.8312	gi|697098150|ref|XP_009625187.1|PREDICTED: LOB domain-containing protein 37-like [Nicotiana tomentosiformis]
TCONS_00019941	0.702684	0.94418	2.51453	2.83953	gi|565364929|ref|XP_006349170.1|PREDICTED: long chain acyl-CoA synthetase 1 [Solanum tuberosum]
TCONS_00123014	0.125139	0.0968505	0.0103	0.00148086	0
TCONS_00055233	7.07853e-08	0.0461149	0.449325	1.31276	gi|698438728|ref|XP_009757392.1|PREDICTED: long chain base biosynthesis protein 1-like [Nicotiana sylvestris]
TCONS_00055235	0.0356274	0.0190524	0.306026	0.558308	gi|698438728|ref|XP_009757392.1|PREDICTED: long chain base biosynthesis protein 1-like [Nicotiana sylvestris]
TCONS_00055236	0.429077	0.139905	0.846769	2.26368	gi|698438728|ref|XP_009757392.1|PREDICTED: long chain base biosynthesis protein 1-like [Nicotiana sylvestris]
TCONS_00009064	1.21533	1.47246	3.73953	3.54489	gi|1025310007|ref|XP_016501610.1|PREDICTED: low-temperature-induced 65 kDa protein-like [Nicotiana tabacum]
TCONS_00111183	0.332065	0.457335	0.264089	6.00669e-07	gi|697161375|ref|XP_009589465.1|PREDICTED: receptor kinase-like protein Xa21 isoform X1 [Nicotiana tomentosiformis]
TCONS_00029622	0.26777	0.0414279	0.750434	2.594	gi|1025335018|ref|XP_016514757.1|PREDICTED: LRR receptor-like serine/threonine-protein kinase ERL1 [Nicotiana tabacum]
TCONS_00016591	2.21086	2.74501	5.08572	6.72998	gi|1025149314|ref|XP_016469143.1|PREDICTED: LRR receptor-like serine/threonine-protein kinase GSO2 [Nicotiana tabacum]
TCONS_00135638	0.303828	0.138993	0.0738628	0.0231271	gi|697161377|ref|XP_009589466.1|PREDICTED: receptor kinase-like protein Xa21 isoform X2 [Nicotiana tomentosiformis]
TCONS_00129819	3.32632	2.8752	0.68959	0.37018	gi|698479230|ref|XP_009786715.1|PREDICTED: LRR receptor-like serine/threonine-protein kinase GSO1 [Nicotiana sylvestris]
TCONS_00129818	1.84359	1.72599	0.524077	0.249665	gi|698479230|ref|XP_009786715.1|PREDICTED: LRR receptor-like serine/threonine-protein kinase GSO1 [Nicotiana sylvestris]
TCONS_00070595	0.811815	0.257415	0.212047	0.0544996	gi|460410225|ref|XP_004250531.1|PREDICTED: probable LRR receptor-like serine/threonine-protein kinase At4g36180 isoform X1 [Solanum lycopersicum]
TCONS_00037217	0.218166	0.106159	0.822913	0.510196	gi|350535018|ref|NP_001234427.1|EIX receptor 1 precursor [Solanum lycopersicum]
TCONS_00052132	0.719832	0.112744	3.31087	1.89191	gi|697147050|ref|XP_009627680.1|PREDICTED: receptor-like protein kinase 5 [Nicotiana tomentosiformis]
TCONS_00072285	1.10345	0.451347	0.235954	0.155564	gi|698496422|ref|XP_009794260.1|PREDICTED: L-type lectin-domain containing receptor kinase IX.1-like [Nicotiana sylvestris]
TCONS_00128499	0.0169768	0.10488	0.471197	0.634749	gi|698460165|ref|XP_009781466.1|PREDICTED: L-type lectin-domain containing receptor kinase VII.1-like [Nicotiana sylvestris]
TCONS_00002498	4.95369	4.61587	14.0922	26.6595	gi|698516125|ref|XP_009802950.1|PREDICTED: lysine histidine transporter 1-like [Nicotiana sylvestris]
TCONS_00130500	0.233705	0.512507	1.24811	2.13388	gi|1083884294|ref|XP_018629774.1|PREDICTED: lysine histidine transporter 1-like isoform X1 [Nicotiana tomentosiformis]
TCONS_00002499	0.117339	1.04379	1.97999	2.62247	gi|1025148102|ref|XP_016467562.1|PREDICTED: lysine histidine transporter 1-like [Nicotiana tabacum]
TCONS_00026928	10.2888	9.96807	18.882	40.7715	gi|697185852|ref|XP_009601963.1|PREDICTED: lysine histidine transporter 1-like [Nicotiana tomentosiformis]
TCONS_00008229	0.00869491	0.0439732	0.777802	0.258371	gi|697173081|ref|XP_009595467.1|PREDICTED: lysine histidine transporter-like 6 isoform X2 [Nicotiana tomentosiformis]
TCONS_00096147	0.0234745	0.0796892	0.160457	0.764445	gi|698524231|ref|XP_009758919.1|PREDICTED: lysine histidine transporter-like 8 [Nicotiana sylvestris]
TCONS_00098592	0.00605994	0.299302	0.862155	0.612357	gi|698436556|ref|XP_009802124.1|PREDICTED: lysine histidine transporter-like 8 [Nicotiana sylvestris]
TCONS_00122129	0.0344844	0.0429251	0.252137	0.376287	gi|697153005|ref|XP_009630740.1|PREDICTED: lysine-specific demethylase JMJ25-like isoform X1 [Nicotiana tomentosiformis]
TCONS_00069787	0.387477	0.565353	0.139741	0.255562	gi|1025149875|ref|XP_016470197.1|PREDICTED: uncharacterized protein LOC107792489 [Nicotiana tabacum]
TCONS_00063537	0.0677024	0.0856343	0.477088	0.417399	gi|697160717|ref|XP_009589133.1|PREDICTED: lysine-specific demethylase JMJ25 [Nicotiana tomentosiformis]
TCONS_00122131	0.117893	0.0135736	0.37344	0.216552	gi|697153005|ref|XP_009630740.1|PREDICTED: lysine-specific demethylase JMJ25-like isoform X1 [Nicotiana tomentosiformis]
TCONS_00048607	0.429155	0.428362	1.38824	1.46872	gi|698501574|ref|XP_009796483.1|PREDICTED: protein polybromo-1-like [Nicotiana sylvestris]
TCONS_00058864	0.197275	0.00618351	0.51707	0.427323	gi|698588247|ref|XP_009779403.1|PREDICTED: uncharacterized protein LOC104228619 isoform X1 [Nicotiana sylvestris]
TCONS_00092826	0.00181409	1.7122e-16	0.13093	0.319813	gi|1025198208|ref|XP_016476377.1|PREDICTED: lysM domain receptor-like kinase 3 [Nicotiana tabacum]
TCONS_00092824	0.764173	1.34799	2.37904	3.85818	gi|698478872|ref|XP_009786566.1|PREDICTED: lysM domain receptor-like kinase 3 [Nicotiana sylvestris]
TCONS_00003188	4.57557	6.33178	11.7331	17.7088	gi|698531960|ref|XP_009762808.1|PREDICTED: lysM domain receptor-like kinase 4 [Nicotiana sylvestris]
TCONS_00122516	2.87207	6.11169	11.9391	24.4185	gi|697141330|ref|XP_009624779.1|PREDICTED: lysM domain receptor-like kinase 4 [Nicotiana tomentosiformis]
TCONS_00124956	2.7347	0.763657	0.0659033	0.0913561	gi|1025205745|ref|XP_016478269.1|PREDICTED: lysM domain-containing GPI-anchored protein 1-like isoform X1 [Nicotiana tabacum]
TCONS_00135271	9.77261	7.22585	6.30656	3.25991	gi|1025390052|ref|XP_016434940.1|PREDICTED: lysM domain-containing GPI-anchored protein 1-like [Nicotiana tabacum]
TCONS_00126804	46.1896	38.8214	27.427	16.5506	gi|698535353|ref|XP_009764156.1|PREDICTED: lysophospholipid acyltransferase 1-like [Nicotiana sylvestris]
TCONS_00056869	1.75247	3.37033	7.02856	8.85533	gi|1025057092|ref|XP_016448589.1|PREDICTED: lysosomal Pro-X carboxypeptidase-like [Nicotiana tabacum]
TCONS_00042678	0.242497	0.676011	1.58596	1.34905	gi|1104633802|ref|XP_019071146.1|PREDICTED: MACPF domain-containing protein At4g24290 [Solanum lycopersicum]
TCONS_00033367	0.445843	0.860891	0.229756	0.108822	gi|565365237|ref|XP_006349323.1|PREDICTED: MACPF domain-containing protein At4g24290 [Solanum tuberosum]
TCONS_00128220	0.319296	0.0987523	0.695893	1.12625	gi|460374225|ref|XP_004232912.1|PREDICTED: MACPF domain-containing protein NSL1 [Solanum lycopersicum]
TCONS_00128216	0.439955	4.76447	6.96969	11.0924	gi|1025142881|ref|XP_016466682.1|PREDICTED: MACPF domain-containing protein NSL1-like [Nicotiana tabacum]
TCONS_00075770	2.18989	1.38504	5.19942	4.27285	gi|1025070485|ref|XP_016451916.1|PREDICTED: MADS-box protein SOC1-like isoform X1 [Nicotiana tabacum]
TCONS_00022035	2.1397	0.00282328	3.7983	9.38348	gi|1025356487|ref|XP_016511592.1|PREDICTED: MADS-box protein SOC1-like [Nicotiana tabacum]
TCONS_00068807	0.397288	0.280894	0.967072	1.56935	gi|1025298218|ref|XP_016499255.1|PREDICTED: uncharacterized protein LOC107817880 [Nicotiana tabacum]
TCONS_00068802	0.0336125	0.0580294	0.643821	0.205998	gi|697169711|ref|XP_009593755.1|PREDICTED: uncharacterized protein LOC104090386 [Nicotiana tomentosiformis]
TCONS_00006938	1.2275	3.77254	5.39185	7.21514	gi|1025076230|ref|XP_016453350.1|PREDICTED: agamous-like MADS-box protein AGL19 [Nicotiana tabacum]
TCONS_00126913	0.371727	0.287715	0.088758	0.129991	gi|297808449|ref|XP_002872108.1|hypothetical protein ARALYDRAFT_910470 [Arabidopsis lyrata subsp. lyrata]
TCONS_00053684	1.12125	1.01992	0.16198	0.0862594	gi|698508128|ref|XP_009799354.1|PREDICTED: magnesium transporter MRS2-4-like [Nicotiana sylvestris]
TCONS_00005199	0.845129	0.666051	0.0932738	0	0
TCONS_00029560	284.03	201.631	114.959	29.0987	gi|1002253840|ref|XP_015631165.1|PREDICTED: magnesium-chelatase subunit ChlH, chloroplastic [Oryza sativa Japonica Group]
TCONS_00041808	1088.9	894.69	588.757	334.187	gi|697166861|ref|XP_009592266.1|PREDICTED: magnesium-protoporphyrin IX monomethyl ester [oxidative] cyclase, chloroplastic [Nicotiana tomentosiformis]
TCONS_00053796	840.688	634.911	455.832	185.254	gi|698580985|ref|XP_009777441.1|PREDICTED: magnesium-protoporphyrin IX monomethyl ester [oxidative] cyclase, chloroplastic [Nicotiana sylvestris]
TCONS_00018042	11.4265	8.27391	37.201	29.4858	gi|1025352692|ref|XP_016510629.1|PREDICTED: major allergen Pru ar 1-like [Nicotiana tabacum]
TCONS_00108092	0.0872755	0.380674	0.766013	1.84587	gi|698462674|ref|XP_009782043.1|PREDICTED: major facilitator superfamily domain-containing protein 12-like isoform X1 [Nicotiana sylvestris]
TCONS_00063521	6.38373	3.76436	3.75114	2.32557	gi|697103831|ref|XP_009605716.1|PREDICTED: malate dehydrogenase, chloroplastic-like [Nicotiana tomentosiformis]
TCONS_00071819	0.429677	0.0653655	1.32753	1.51089	gi|697147748|ref|XP_009628041.1|PREDICTED: malonate--CoA ligase-like isoform X1 [Nicotiana tomentosiformis]
TCONS_00018383	0.00275919	9.0114e-07	0.36697	0.214786	gi|1111018182|ref|XP_019260107.1|PREDICTED: malonate--CoA ligase-like isoform X1 [Nicotiana attenuata]
TCONS_00071820	0.0177395	0.00434393	0.218315	0.293008	gi|697147748|ref|XP_009628041.1|PREDICTED: malonate--CoA ligase-like isoform X1 [Nicotiana tomentosiformis]
TCONS_00018382	0.633078	0.247338	0.0431272	0.141089	gi|1111018182|ref|XP_019260107.1|PREDICTED: malonate--CoA ligase-like isoform X1 [Nicotiana attenuata]
TCONS_00094292	0.370179	0.731532	0.0443091	0.0350065	gi|1025064355|ref|XP_016450403.1|PREDICTED: uncharacterized protein LOC107775213 isoform X1 [Nicotiana tabacum]
TCONS_00078043	19.956	25.9009	14.2114	5.26035	gi|697130886|ref|XP_009619497.1|PREDICTED: mannan endo-1,4-beta-mannosidase 7-like [Nicotiana tomentosiformis]
TCONS_00004401	11.2636	14.668	6.87347	1.88632	gi|697130886|ref|XP_009619497.1|PREDICTED: mannan endo-1,4-beta-mannosidase 7-like [Nicotiana tomentosiformis]
TCONS_00120683	0.567846	1.25179	0.454448	0.204413	gi|698442674|ref|XP_009763421.1|PREDICTED: putative late blight resistance protein homolog R1B-12 isoform X1 [Nicotiana sylvestris]
TCONS_00112433	0.00733951	0.00274492	0.175159	0.491292	gi|698580953|ref|XP_009777433.1|PREDICTED: mannose-1-phosphate guanyltransferase alpha-like isoform X1 [Nicotiana sylvestris]
TCONS_00127007	1.14545	1.31636	0.345738	0.610488	gi|1025190963|ref|XP_016475148.1|PREDICTED: mannosyl-oligosaccharide glucosidase GCS1-like isoform X3 [Nicotiana tabacum]
TCONS_00104300	1.2045	0.351547	0.000360246	0.0482591	gi|1025246044|ref|XP_016487854.1|PREDICTED: protein DETOXIFICATION 42-like isoform X1 [Nicotiana tabacum]
TCONS_00111017	0.342361	0.205543	1.18889	1.03193	gi|1025060004|ref|XP_016449323.1|PREDICTED: protein DETOXIFICATION 42-like isoform X1 [Nicotiana tabacum]
TCONS_00104303	0.254624	0.135234	9.59882e-05	0.00940962	gi|1025246044|ref|XP_016487854.1|PREDICTED: protein DETOXIFICATION 42-like isoform X1 [Nicotiana tabacum]
TCONS_00039536	0.518115	0.703028	0.241815	0.108205	gi|1025224386|ref|XP_016482990.1|PREDICTED: protein DETOXIFICATION 44, chloroplastic-like [Nicotiana tabacum]
TCONS_00132143	0.0527852	0.176765	0.00266638	0.000170094	gi|1025059356|ref|XP_016449156.1|PREDICTED: protein DETOXIFICATION 45, chloroplastic-like isoform X1 [Nicotiana tabacum]
TCONS_00110280	0.52305	1.09336	0.0694165	0.609116	gi|698466294|ref|XP_009782878.1|PREDICTED: MATE efflux family protein 2, chloroplastic isoform X1 [Nicotiana sylvestris]
TCONS_00106317	7.17591	7.91341	4.20878	3.91191	gi|697165496|ref|XP_009591552.1|PREDICTED: protein DETOXIFICATION 56-like [Nicotiana tomentosiformis]
TCONS_00105603	0.371464	0.683825	3.82772	6.89818	gi|1025084078|ref|XP_016455292.1|PREDICTED: protein DETOXIFICATION 49-like [Nicotiana tabacum]
TCONS_00085162	4.62348e-06	0.137188	0.56387	1.05034	gi|1025346407|ref|XP_016509566.1|PREDICTED: protein DETOXIFICATION 16-like [Nicotiana tabacum]
TCONS_00016972	0.302416	0.223987	0.777323	2.57163	gi|698502737|ref|XP_009796993.1|PREDICTED: MATE efflux family protein 5-like [Nicotiana sylvestris]
TCONS_00009974	1.99861	3.10856	5.17657	8.97417	gi|697106264|ref|XP_009606970.1|PREDICTED: protein DETOXIFICATION 3-like [Nicotiana tomentosiformis]
TCONS_00128979	1.11238	0.223444	1.59329	1.87341	gi|697153915|ref|XP_009631210.1|PREDICTED: MATH domain-containing protein At5g43560-like isoform X1 [Nicotiana tomentosiformis]
TCONS_00109816	0.802313	0.937913	2.17714	2.47159	gi|1025364969|ref|XP_016513720.1|PREDICTED: mechanosensitive ion channel protein 1, mitochondrial-like isoform X1 [Nicotiana tabacum]
TCONS_00133285	3.47758	3.46389	7.36269	10.2398	gi|1025123148|ref|XP_016463476.1|PREDICTED: mechanosensitive ion channel protein 10-like isoform X1 [Nicotiana tabacum]
TCONS_00075182	8.74267	12.2543	21.0925	30.3333	gi|1025039379|ref|XP_016444739.1|PREDICTED: mechanosensitive ion channel protein 10-like [Nicotiana tabacum]
TCONS_00030346	3.84736	3.67968	9.30695	10.3191	gi|697137869|ref|XP_009623007.1|PREDICTED: mechanosensitive ion channel protein 6-like [Nicotiana tomentosiformis]
TCONS_00030345	0.0709595	0.0622617	0.804058	1.1201	gi|698472326|ref|XP_009784238.1|PREDICTED: mechanosensitive ion channel protein 6-like [Nicotiana sylvestris]
TCONS_00083705	3.10595	2.17643	7.07029	7.21402	gi|698472326|ref|XP_009784238.1|PREDICTED: mechanosensitive ion channel protein 6-like [Nicotiana sylvestris]
TCONS_00055137	1.75247	0.806498	3.60445e-09	0.594548	gi|1025114395|ref|XP_016462074.1|PREDICTED: mediator of RNA polymerase II transcription subunit 11-like [Nicotiana tabacum]
TCONS_00020605	0.802104	0.103732	1.7058	2.03664	gi|1025398876|ref|XP_016452279.1|PREDICTED: uncharacterized protein LOC107776844 isoform X2 [Nicotiana tabacum]
TCONS_00003134	0.0970521	0.562363	0.0174427	0.0207336	gi|698570550|ref|XP_009774635.1|PREDICTED: mediator of RNA polymerase II transcription subunit 19a-like [Nicotiana sylvestris]
TCONS_00045954	0.794967	0.954145	0.238248	0.104658	gi|698508569|ref|XP_009799540.1|PREDICTED: mediator of RNA polymerase II transcription subunit 20a isoform X2 [Nicotiana sylvestris]
TCONS_00003419	0.00492978	0.00135189	0.483709	0.244756	gi|698563018|ref|XP_009772576.1|PREDICTED: mediator of RNA polymerase II transcription subunit 21-like [Nicotiana sylvestris]
TCONS_00003415	3.81623e-09	3.04653e-07	0.306083	0.199374	gi|698563018|ref|XP_009772576.1|PREDICTED: mediator of RNA polymerase II transcription subunit 21-like [Nicotiana sylvestris]
TCONS_00087449	0.218326	0.0150743	0.825839	0.497827	gi|1025266658|ref|XP_016492515.1|PREDICTED: mediator of RNA polymerase II transcription subunit 23-like [Nicotiana tabacum]
TCONS_00089914	6.63143	7.19181	4.67418	2.57805	gi|1025006306|ref|XP_016463246.1|PREDICTED: mediator of RNA polymerase II transcription subunit 23-like [Nicotiana tabacum]
TCONS_00008239	0.304276	0.254542	0.0812451	0.0851505	gi|697173084|ref|XP_009595469.1|PREDICTED: mediator of RNA polymerase II transcription subunit 25 isoform X1 [Nicotiana tomentosiformis]
TCONS_00129051	0.000148234	7.93688e-14	0.346088	1.38359	gi|1025118340|ref|XP_016462709.1|PREDICTED: mediator of RNA polymerase II transcription subunit 30-like [Nicotiana tabacum]
TCONS_00084616	0.307308	0.284806	0.00193723	0.037208	gi|565378889|ref|XP_006355878.1|PREDICTED: mediator of RNA polymerase II transcription subunit 33A [Solanum tuberosum]
TCONS_00125677	0.0271306	0.00990746	0.28027	0.146838	gi|297736973|emb|CBI26174.3|unnamed protein product, partial [Vitis vinifera]
TCONS_00125678	0.92151	0.822362	0.587	0.217564	gi|297736973|emb|CBI26174.3|unnamed protein product, partial [Vitis vinifera]
TCONS_00065092	0.228582	0.0166876	1.88241	1.45626	gi|697179008|ref|XP_009598485.1|PREDICTED: mediator of RNA polymerase II transcription subunit 33A-like [Nicotiana tomentosiformis]
TCONS_00060154	0.115527	0.0207721	0.595759	0.152615	gi|297736973|emb|CBI26174.3|unnamed protein product, partial [Vitis vinifera]
TCONS_00065093	0.16917	0.286353	1.53069	1.12447	gi|697179008|ref|XP_009598485.1|PREDICTED: mediator of RNA polymerase II transcription subunit 33A-like [Nicotiana tomentosiformis]
TCONS_00095745	0.570805	0.382412	2.09301	2.87038	gi|1083851075|ref|XP_009592936.2|PREDICTED: mediator of RNA polymerase II transcription subunit 34-like, partial [Nicotiana tomentosiformis]
TCONS_00058615	0.408562	0.123884	1.42258	0.591346	gi|697149215|ref|XP_009628810.1|PREDICTED: mediator of RNA polymerase II transcription subunit 8 isoform X4 [Nicotiana tomentosiformis]
TCONS_00088519	0.0629955	0.00361738	0.54078	0.266275	gi|1025119792|ref|XP_016462932.1|PREDICTED: mediator of RNA polymerase II transcription subunit 8-like [Nicotiana tabacum]
TCONS_00037960	1.06877	0.853244	2.80032	1.93122	gi|565385274|ref|XP_006358537.1|PREDICTED: uncharacterized protein LOC102584209 [Solanum tuberosum]
TCONS_00057105	3.5117	4.86843	9.09941	18.0932	gi|1025342947|ref|XP_016508720.1|PREDICTED: membrane-anchored ubiquitin-fold protein 2-like [Nicotiana tabacum]
TCONS_00068393	0.397647	0.335076	0.0577014	0.0262739	gi|1025301692|ref|XP_016499573.1|PREDICTED: membrane-associated progesterone-binding protein 4-like [Nicotiana tabacum]
TCONS_00092158	2.79646e-05	3.22907e-08	0.345362	0.516789	gi|1025312458|ref|XP_016502224.1|PREDICTED: metacaspase-1-like isoform X1 [Nicotiana tabacum]
TCONS_00067246	0.596492	0.106313	1.69602	2.21707	gi|1025308295|ref|XP_016501178.1|PREDICTED: metacaspase-1-like [Nicotiana tabacum]
TCONS_00038015	0.26314	0.332424	0.00201401	4.60204e-45	gi|1025319805|ref|XP_016503522.1|PREDICTED: metacaspase-3-like [Nicotiana tabacum]
TCONS_00022628	0.684142	0.630687	1.92461	3.22447	gi|697120598|ref|XP_009614266.1|PREDICTED: metal tolerance protein 1-like [Nicotiana tomentosiformis]
TCONS_00073920	2.4005	2.49389	8.08271	11.3148	gi|698527795|ref|XP_009760746.1|PREDICTED: metal tolerance protein 4-like isoform X1 [Nicotiana sylvestris]
TCONS_00077538	3.45353	2.10104	7.56254	8.41596	gi|697134458|ref|XP_009621280.1|PREDICTED: metal tolerance protein 4-like isoform X1 [Nicotiana tomentosiformis]
TCONS_00018629	0.105761	0.0685112	0.565341	0.956412	gi|697191188|ref|XP_009604660.1|PREDICTED: metal tolerance protein C1 isoform X3 [Nicotiana tomentosiformis]
TCONS_00018619	0.959617	1.44311	0.648451	0.20952	gi|697191184|ref|XP_009604658.1|PREDICTED: metal tolerance protein 2 isoform X1 [Nicotiana tomentosiformis]
TCONS_00018622	0.0801265	0.0790288	0.400147	0.458803	gi|697191184|ref|XP_009604658.1|PREDICTED: metal tolerance protein 2 isoform X1 [Nicotiana tomentosiformis]
TCONS_00018611	0.0277121	0.0220957	0.20272	0.456249	gi|697191186|ref|XP_009604659.1|PREDICTED: metal tolerance protein 2 isoform X2 [Nicotiana tomentosiformis]
TCONS_00109654	10.617	20.4399	37.9648	104.613	gi|1025278537|ref|XP_016494859.1|PREDICTED: metalloendoproteinase 2-MMP-like [Nicotiana tabacum]
TCONS_00121097	4.20495	12.0764	18.1228	67.6333	gi|698523559|ref|XP_009758591.1|PREDICTED: metalloendoproteinase 1-like [Nicotiana sylvestris]
TCONS_00135842	451.053	670.79	1182.76	2191.46	gi|1111096749|ref|XP_019243821.1|PREDICTED: metallothionein-like protein type 2 [Nicotiana attenuata]
TCONS_00014872	13.7173	12.4501	3.16406	3.45875	gi|697159667|ref|XP_009588599.1|PREDICTED: metal-nicotianamine transporter YSL2-like isoform X1 [Nicotiana tomentosiformis]
TCONS_00126919	5.11114	2.81824	0.661266	0.938143	gi|126567465|dbj|BAF48331.1|putative yellow stripe-like protein [Nicotiana tabacum]
TCONS_00014873	1.38861	1.26449	0.667181	0.353642	gi|1027853727|ref|NP_001312770.1|metal-nicotianamine transporter YSL2-like [Nicotiana tabacum]
TCONS_00126924	1.21906	0.8855	0.0959876	0.52289	gi|126567465|dbj|BAF48331.1|putative yellow stripe-like protein [Nicotiana tabacum]
TCONS_00026239	0.0792753	0.217003	0.00029961	5.20291e-06	gi|1025041675|ref|XP_016445309.1|PREDICTED: metal-nicotianamine transporter YSL3-like isoform X3 [Nicotiana tabacum]
TCONS_00126920	0.173137	0.654094	0.157098	0.0412567	gi|126567465|dbj|BAF48331.1|putative yellow stripe-like protein [Nicotiana tabacum]
TCONS_00014880	5.10556	4.79722	1.20426	1.75327	gi|1027853727|ref|NP_001312770.1|metal-nicotianamine transporter YSL2-like [Nicotiana tabacum]
TCONS_00014883	0.906763	0.932581	0.146654	0.110334	gi|126567465|dbj|BAF48331.1|putative yellow stripe-like protein [Nicotiana tabacum]
TCONS_00014879	7.12115	5.20111	2.09985	2.36757	gi|1027853727|ref|NP_001312770.1|metal-nicotianamine transporter YSL2-like [Nicotiana tabacum]
TCONS_00014882	0.756577	1.02212	0.255154	0.207557	gi|126567465|dbj|BAF48331.1|putative yellow stripe-like protein [Nicotiana tabacum]
TCONS_00034020	1.20738	0.87175	14.9451	11.6221	gi|697153726|ref|XP_009631114.1|PREDICTED: methionine gamma-lyase-like [Nicotiana tomentosiformis]
TCONS_00034017	0.760673	1.02346	5.86536	4.91895	gi|697153726|ref|XP_009631114.1|PREDICTED: methionine gamma-lyase-like [Nicotiana tomentosiformis]
TCONS_00034018	0.760673	1.02346	5.86536	4.91895	gi|697153726|ref|XP_009631114.1|PREDICTED: methionine gamma-lyase-like [Nicotiana tomentosiformis]
TCONS_00034019	0.760673	1.02346	5.86536	4.91895	gi|697153726|ref|XP_009631114.1|PREDICTED: methionine gamma-lyase-like [Nicotiana tomentosiformis]
TCONS_00034021	0.135453	0.108587	1.50225	0.940292	gi|697153726|ref|XP_009631114.1|PREDICTED: methionine gamma-lyase-like [Nicotiana tomentosiformis]
TCONS_00034022	0.135453	0.108587	1.50225	0.940292	gi|697153726|ref|XP_009631114.1|PREDICTED: methionine gamma-lyase-like [Nicotiana tomentosiformis]
TCONS_00001718	1.05482	0.448666	0.406458	0.356817	gi|698501164|ref|XP_009796293.1|PREDICTED: methionine S-methyltransferase [Nicotiana sylvestris]
TCONS_00041732	2.85237	2.11739	1.41581	0.935115	gi|1025171308|ref|XP_016470912.1|PREDICTED: methionine--tRNA ligase, chloroplastic/mitochondrial-like, partial [Nicotiana tabacum]
TCONS_00056595	0.107042	2.4575e-08	1.02322	0.147585	gi|697108497|ref|XP_009608108.1|PREDICTED: uncharacterized protein LOC104102172 isoform X1 [Nicotiana tomentosiformis]
TCONS_00008042	1.10883	1.40747	3.84886	5.13965	gi|1025327226|ref|XP_016505349.1|PREDICTED: methyl-CpG-binding domain-containing protein 13-like [Nicotiana tabacum]
TCONS_00083447	0.95004	0.146648	2.09745	3.05503	gi|698446067|ref|XP_009768714.1|PREDICTED: methyl-CpG-binding domain-containing protein 2-like isoform X1 [Nicotiana sylvestris]
TCONS_00096126	0.336554	0.351104	0.888573	1.01997	gi|697160861|ref|XP_009589209.1|PREDICTED: uncharacterized protein LOC104086600 isoform X8 [Nicotiana tomentosiformis]
TCONS_00115901	0.334883	0.148531	0.0735822	0.0421049	gi|460385679|ref|XP_004238529.1|PREDICTED: uncharacterized protein LOC101267888 isoform X2 [Solanum lycopersicum]
TCONS_00009263	0.00583001	0.0273205	0.148171	0.275293	gi|565370318|ref|XP_006351768.1|PREDICTED: uncharacterized protein LOC102605647 isoform X1 [Solanum tuberosum]
TCONS_00115690	0.17463	0.230292	0.0301276	0.0688259	gi|460385679|ref|XP_004238529.1|PREDICTED: uncharacterized protein LOC101267888 isoform X2 [Solanum lycopersicum]
TCONS_00061166	0.645566	0.669875	0.244726	0.257282	gi|460387370|ref|XP_004239350.1|PREDICTED: methyl-CpG-binding domain-containing protein 9 isoform X1 [Solanum lycopersicum]
TCONS_00113289	0.0151864	0.198896	0.00221149	0.00075262	gi|697131003|ref|XP_009619555.1|PREDICTED: methylmalonate-semialdehyde dehydrogenase [acylating], mitochondrial-like isoform X1 [Nicotiana tomentosiformis]
TCONS_00113275	0.0292777	0.0465106	0.325427	0.349928	gi|697131003|ref|XP_009619555.1|PREDICTED: methylmalonate-semialdehyde dehydrogenase [acylating], mitochondrial-like isoform X1 [Nicotiana tomentosiformis]
TCONS_00017516	0.00172021	2.71268e-07	0.0766355	0.174895	gi|1083885301|ref|XP_018629964.1|PREDICTED: uncharacterized protein LOC104107093 isoform X2 [Nicotiana tomentosiformis]
TCONS_00073945	0.562689	0.345956	0.123163	0.108338	gi|1025115369|ref|XP_016462237.1|PREDICTED: methyltransferase-like protein 16 homolog isoform X2 [Nicotiana tabacum]
TCONS_00073946	0.000390579	0.023375	0.365146	0.209483	gi|1025115369|ref|XP_016462237.1|PREDICTED: methyltransferase-like protein 16 homolog isoform X2 [Nicotiana tabacum]
TCONS_00129532	0.0309227	0.0343119	0.273424	0.391649	gi|1025311539|ref|XP_016501976.1|PREDICTED: methyltransferase-like protein 23 isoform X1 [Nicotiana tabacum]
TCONS_00022774	0.177363	0.202909	1.48288	1.12103	gi|1083860264|ref|XP_009599321.2|PREDICTED: microtubule-associated protein 70-2-like [Nicotiana tomentosiformis]
TCONS_00090454	1.95068	0.818341	0.0815653	0.0638247	gi|1025412464|ref|XP_016439913.1|PREDICTED: miraculin-like [Nicotiana tabacum]
TCONS_00041823	0.0707712	0.257424	8.3725	1.39033	gi|1027858829|ref|NP_001312897.1|miraculin-like precursor [Nicotiana tabacum]
TCONS_00072443	3.35064	2.76496	7.40888	8.58598	gi|1025349283|ref|XP_016510280.1|PREDICTED: mitochondrial carnitine/acylcarnitine carrier-like protein [Nicotiana tabacum]
TCONS_00072447	20.5136	10.139	7.07294	5.56212	gi|1025349283|ref|XP_016510280.1|PREDICTED: mitochondrial carnitine/acylcarnitine carrier-like protein [Nicotiana tabacum]
TCONS_00014289	0.47024	0.400562	1.6083	2.75343	gi|1025345952|ref|XP_016509458.1|PREDICTED: mitochondrial carrier protein MTM1-like isoform X2 [Nicotiana tabacum]
TCONS_00074516	72.521	44.7865	30.241	31.9729	gi|697104244|ref|XP_009605929.1|PREDICTED: mitochondrial dicarboxylate/tricarboxylate transporter DTC [Nicotiana tomentosiformis]
TCONS_00029774	70.8815	34.256	31.9153	22.9258	gi|19913109|emb|CAC84547.1|dicarboxylate/tricarboxylate carrier (mitochondrion) [Nicotiana tabacum]
TCONS_00056838	0.164346	0.348722	0.0249108	0.0165444	gi|697166080|ref|XP_009591855.1|PREDICTED: mitochondrial fission protein ELM1-like isoform X1 [Nicotiana tomentosiformis]
TCONS_00042938	0.0134335	0.0283823	0.282273	0.23242	gi|697104734|ref|XP_009606173.1|PREDICTED: mitochondrial import inner membrane translocase subunit TIM44-2-like isoform X1 [Nicotiana tomentosiformis]
TCONS_00033736	0.907865	1.06646	0.340516	0.278045	gi|1025231737|ref|XP_016484307.1|PREDICTED: mitochondrial inner membrane protein OXA1-like [Nicotiana tabacum]
TCONS_00073874	1.29839	1.5526	5.62437	3.35542	gi|698514148|ref|XP_009801980.1|PREDICTED: mitochondrial outer membrane protein porin of 36 kDa-like [Nicotiana sylvestris]
TCONS_00073834	0.471123	0.899602	1.62553	5.82191	gi|698514148|ref|XP_009801980.1|PREDICTED: mitochondrial outer membrane protein porin of 36 kDa-like [Nicotiana sylvestris]
TCONS_00137270	3.25427	2.48878	5.84525	9.59341	gi|698531938|ref|XP_009762795.1|PREDICTED: mitochondrial protein pet191 homolog [Nicotiana sylvestris]
TCONS_00006399	4.57767	4.94506	12.599	14.1969	gi|1025240523|ref|XP_016486474.1|PREDICTED: mitochondrial pyruvate carrier 1-like [Nicotiana tabacum]
TCONS_00107018	0.292968	0.853956	1.43049	2.90589	gi|1025323190|ref|XP_016504380.1|PREDICTED: mitochondrial substrate carrier family protein ucpB-like [Nicotiana tabacum]
TCONS_00089637	4.54852	3.22706	2.51515	2.04981	gi|1025277246|ref|XP_016494545.1|PREDICTED: mitochondrial succinate-fumarate transporter 1-like [Nicotiana tabacum]
TCONS_00107919	5.8908	4.74324	12.6894	13.934	gi|1025278629|ref|XP_016494881.1|PREDICTED: mitochondrial uncoupling protein 5-like [Nicotiana tabacum]
TCONS_00084788	15.4709	21.7345	56.8206	168.685	gi|1025274120|ref|XP_016492263.1|PREDICTED: mitochondrial uncoupling protein 5-like [Nicotiana tabacum]
TCONS_00049512	4.39496	3.54641	7.83113	12.281	gi|1025387543|ref|XP_016434318.1|PREDICTED: mitochondrial uncoupling protein 5-like [Nicotiana tabacum]
TCONS_00131762	18.9089	17.9021	50.5244	161.647	gi|697184304|ref|XP_009601181.1|PREDICTED: mitochondrial uncoupling protein 5-like [Nicotiana tomentosiformis]
TCONS_00040354	0.76856	7.54426	10.8805	11.583	gi|697116509|ref|XP_009612169.1|PREDICTED: mitogen-activated protein kinase 15-like isoform X1 [Nicotiana tomentosiformis]
TCONS_00130836	7.54373	10.1789	31.8769	84.4738	gi|1025320959|ref|XP_016503798.1|PREDICTED: mitogen-activated protein kinase 3-like [Nicotiana tabacum]
TCONS_00029866	9.7347	19.5556	57.9317	156.25	gi|1025205400|ref|XP_016478177.1|PREDICTED: mitogen-activated protein kinase 3 [Nicotiana tabacum]
TCONS_00046215	1.43617	1.67193	0.276084	0.61647	gi|1027855321|ref|NP_001313166.1|mitogen-activated protein kinase 9-like [Nicotiana tabacum]
TCONS_00128392	0.0915306	0.238077	1.15177	0.815015	gi|697189373|ref|XP_009603743.1|PREDICTED: mitogen-activated protein kinase kinase 2 [Nicotiana tomentosiformis]
TCONS_00003617	0.0755784	0.234155	0.498428	1.43774	gi|1025209496|ref|XP_016479173.1|PREDICTED: mitogen-activated protein kinase kinase 5-like [Nicotiana tabacum]
TCONS_00010573	1.07096	1.56305	2.39998	4.72332	gi|1025237338|ref|XP_016485702.1|PREDICTED: mitogen-activated protein kinase kinase kinase 1-like [Nicotiana tabacum]
TCONS_00001733	0.302727	0.091776	0.694165	1.35938	gi|1025074541|ref|XP_016452923.1|PREDICTED: mitogen-activated protein kinase kinase kinase 3-like [Nicotiana tabacum]
TCONS_00075081	0	0	0.277914	0.821527	gi|1025026686|ref|XP_016454377.1|PREDICTED: mitogen-activated protein kinase kinase kinase A-like [Nicotiana tabacum]
TCONS_00135911	0.532488	0.180038	3.29857	7.65245	gi|698580390|ref|XP_009777274.1|PREDICTED: mitogen-activated protein kinase kinase kinase YODA-like [Nicotiana sylvestris]
TCONS_00125876	4.24856	6.75085	10.9109	19.9029	gi|697143136|ref|XP_009625680.1|PREDICTED: mitogen-activated protein kinase kinase kinase YODA [Nicotiana tomentosiformis]
TCONS_00125878	4.17931	6.25268	9.87038	17.8095	gi|697143136|ref|XP_009625680.1|PREDICTED: mitogen-activated protein kinase kinase kinase YODA [Nicotiana tomentosiformis]
TCONS_00123197	26.2896	39.6396	55.3346	111.222	gi|45861621|gb|AAS78639.1|MAP3Ka [Nicotiana benthamiana]
TCONS_00123198	1.89778	3.82381	5.63777	11.6539	gi|45861621|gb|AAS78639.1|MAP3Ka [Nicotiana benthamiana]
TCONS_00122421	2.35328	1.43788	4.91262	7.42573	gi|1073521244|dbj|BAV69295.1|MLO-like protein [Nicotiana tabacum]
TCONS_00114492	0.587655	1.37262	5.11542	8.82264	gi|1025270927|ref|XP_016493620.1|PREDICTED: MLP-like protein 43 [Nicotiana tabacum]
TCONS_00107096	1.16715	1.06823	2.32026	3.06945	gi|697125069|ref|XP_009616549.1|PREDICTED: uncharacterized protein LOC104109062 [Nicotiana tomentosiformis]
TCONS_00088767	0.0154983	0.237847	1.381	1.73453	gi|1102149789|gb|OIT06065.1|molybdopterin synthase catalytic subunit [Nicotiana attenuata]
TCONS_00094749	1.20521	1.13035	0.913529	0.189814	gi|1025039939|ref|XP_016444886.1|PREDICTED: monocopper oxidase-like protein SKS1 [Nicotiana tabacum]
TCONS_00099576	26.5035	19.0462	14.6517	10.2875	gi|1025354101|ref|XP_016510992.1|PREDICTED: monodehydroascorbate reductase 5, mitochondrial-like [Nicotiana tabacum]
TCONS_00040551	1.61366	1.82518	0.659469	0.428219	gi|1025168708|ref|XP_016470454.1|PREDICTED: monofunctional riboflavin biosynthesis protein RIBA 3, chloroplastic-like [Nicotiana tabacum]
TCONS_00133317	0.883009	9.26149e-06	1.98254	8.02019	gi|698501502|ref|XP_009796450.1|PREDICTED: monosaccharide-sensing protein 2-like [Nicotiana sylvestris]
TCONS_00048324	0.885438	1.12466	1.95473	2.84036	gi|595801257|ref|XP_007201798.1|hypothetical protein PRUPE_ppa001957mg [Prunus persica]
TCONS_00019712	13.4474	2.46206	0.155797	0.051924	gi|698530103|ref|XP_009761870.1|PREDICTED: monothiol glutaredoxin-S1-like [Nicotiana sylvestris]
TCONS_00130679	4.18366	0.538346	0	0	gi|1025337949|ref|XP_016507471.1|PREDICTED: monothiol glutaredoxin-S1-like [Nicotiana tabacum]
TCONS_00117167	5.1671	0.42689	1.60602e-84	0.0486515	gi|697168383|ref|XP_009593070.1|PREDICTED: monothiol glutaredoxin-S1-like [Nicotiana tomentosiformis]
TCONS_00119716	3.05268	1.61318	0.221609	1.52031	gi|697168381|ref|XP_009593069.1|PREDICTED: monothiol glutaredoxin-S1-like [Nicotiana tomentosiformis]
TCONS_00092796	13.2388	7.4578	3.69983	2.25745	gi|698464919|ref|XP_009782550.1|PREDICTED: monothiol glutaredoxin-S10 [Nicotiana sylvestris]
TCONS_00077107	182.461	212.632	31.5657	76.3864	gi|1025132450|ref|XP_016464985.1|PREDICTED: monothiol glutaredoxin-S2-like [Nicotiana tabacum]
TCONS_00019713	15.4314	4.85058	0.791521	1.0896	gi|698525562|ref|XP_009759599.1|PREDICTED: monothiol glutaredoxin-S2-like [Nicotiana sylvestris]
TCONS_00047217	174.737	222.962	104.54	119.191	gi|1025132450|ref|XP_016464985.1|PREDICTED: monothiol glutaredoxin-S2-like [Nicotiana tabacum]
TCONS_00000149	13.4828	4.44284	1.74754	1.10274	gi|1025114482|ref|XP_016462090.1|PREDICTED: monothiol glutaredoxin-S2-like [Nicotiana tabacum]
TCONS_00066170	8.03141	12.1873	6.70275	3.6808	gi|1025205330|ref|XP_016478158.1|PREDICTED: E3 ubiquitin-protein ligase Topors-like isoform X1 [Nicotiana tabacum]
TCONS_00019711	17.7626	5.17607	0.434387	0.210659	gi|698530097|ref|XP_009761867.1|PREDICTED: monothiol glutaredoxin-S6-like [Nicotiana sylvestris]
TCONS_00100087	1.07676	1.5323	0.0321832	0.0895671	gi|1025409808|ref|XP_016439248.1|PREDICTED: monothiol glutaredoxin-S6-like [Nicotiana tabacum]
TCONS_00036654	4.62804	1.02323	6.4682e-75	7.07939e-41	gi|1025091524|ref|XP_016457137.1|PREDICTED: monothiol glutaredoxin-S6-like [Nicotiana tabacum]
TCONS_00030476	4.22259	0.306972	0.229512	0.222511	gi|698530097|ref|XP_009761867.1|PREDICTED: monothiol glutaredoxin-S6-like [Nicotiana sylvestris]
TCONS_00026012	6.89585	8.56135	1.46531	0.929357	gi|1025169235|ref|XP_016470542.1|PREDICTED: E3 ubiquitin-protein ligase Topors-like isoform X1 [Nicotiana tabacum]
TCONS_00026013	1.06002	1.16803	0.354785	0.0629373	gi|1025169235|ref|XP_016470542.1|PREDICTED: E3 ubiquitin-protein ligase Topors-like isoform X1 [Nicotiana tabacum]
TCONS_00026011	2.06477	1.04313	0.362398	0.297289	gi|1025169235|ref|XP_016470542.1|PREDICTED: E3 ubiquitin-protein ligase Topors-like isoform X1 [Nicotiana tabacum]
TCONS_00122639	0.549753	0.630038	1.85038	1.63351	gi|1104609771|ref|XP_019067914.1|PREDICTED: MORC family CW-type zinc finger protein 2-like [Solanum lycopersicum]
TCONS_00085070	35.7206	33.8001	17.5684	12.2869	gi|697141312|ref|XP_009624769.1|PREDICTED: motile sperm domain-containing protein 2 isoform X2 [Nicotiana tomentosiformis]
TCONS_00010460	0.236781	0.345913	1.38866	1.36149	gi|697181118|ref|XP_009599543.1|PREDICTED: mRNA-capping enzyme-like isoform X1 [Nicotiana tomentosiformis]
TCONS_00010860	0.23935	0.310546	0.994393	0.890777	gi|697156621|ref|XP_009587062.1|PREDICTED: mRNA-capping enzyme-like isoform X2 [Nicotiana tomentosiformis]
TCONS_00121354	0.0600823	0.182309	1.26749	0.463384	gi|1025212357|ref|XP_016479917.1|PREDICTED: multiple inositol polyphosphate phosphatase 1-like isoform X2 [Nicotiana tabacum]
TCONS_00101852	3.22792	2.63211	6.94902	9.52915	gi|1025269721|ref|XP_016493308.1|PREDICTED: uncharacterized protein LOC107812672 [Nicotiana tabacum]
TCONS_00034719	1.69783	1.32782	4.18167	4.36967	gi|1025024625|ref|XP_016442363.1|PREDICTED: uncharacterized protein LOC107767787 isoform X2 [Nicotiana tabacum]
TCONS_00101851	0.279515	0.30498	0.85863	1.63317	gi|1025269721|ref|XP_016493308.1|PREDICTED: uncharacterized protein LOC107812672 [Nicotiana tabacum]
TCONS_00051157	9.0128e-06	0.00658479	0.259347	0.400613	gi|1025193498|ref|XP_016475732.1|PREDICTED: myb-related protein B-like isoform X2 [Nicotiana tabacum]
TCONS_00056086	0.435343	0.568393	2.62698	6.17906	gi|1025257357|ref|XP_016490215.1|PREDICTED: myb-related protein Myb4-like [Nicotiana tabacum]
TCONS_00039782	2.06124	1.50201	0.596058	0.326082	gi|698453600|ref|XP_009779987.1|PREDICTED: myb-related protein Myb4-like [Nicotiana sylvestris]
TCONS_00061389	3.36126	3.34401	1.88063	2.0101	gi|1027856396|ref|NP_001312384.1|myb-related protein Myb4-like [Nicotiana tabacum]
TCONS_00050099	4.07847	4.26381	1.42061	1.42257	gi|1025207625|ref|XP_016478739.1|PREDICTED: uncharacterized protein LOC107800105 isoform X1 [Nicotiana tabacum]
TCONS_00119104	2.50659	4.68651	11.3125	32.8777	gi|1025316687|ref|XP_016503278.1|PREDICTED: E3 ubiquitin-protein ligase TRAF7-like [Nicotiana tabacum]
TCONS_00130705	0.823751	1.22171	1.65809	5.93824	gi|697181601|ref|XP_009599796.1|PREDICTED: uncharacterized protein LOC104095378 [Nicotiana tomentosiformis]
TCONS_00125984	2.37307	2.47359	6.50946	7.80897	gi|698565475|ref|XP_009773270.1|PREDICTED: myosin-2-like isoform X1 [Nicotiana sylvestris]
TCONS_00023146	0.397578	0.229308	0.0439843	0.0350599	gi|116047951|gb|ABJ53201.1|myosin VIII-2 [Nicotiana benthamiana]
TCONS_00085216	0.000170653	0.00118342	1.68948	1.78233e-09	gi|698424038|ref|XP_009783184.1|PREDICTED: myosin-1-like [Nicotiana sylvestris]
TCONS_00059607	0.047822	0.140187	0.441491	0.38251	gi|75264616|sp|Q9M2K0.1|MYO16_ARATHRecName: Full=Myosin-16; AltName: Full=AtMYA3; AltName: Full=AtMYOS3; AltName: Full=Myosin XI J; Short=AtXIJ
TCONS_00045646	0.694786	1.40304	2.91961	2.49902	gi|698517396|ref|XP_009803583.1|PREDICTED: uncharacterized protein LOC104248925 [Nicotiana sylvestris]
TCONS_00057479	1.32587	1.24365	0.927475	0.391746	gi|1025251728|ref|XP_016489248.1|PREDICTED: uncharacterized protein LOC107809168 [Nicotiana tabacum]
TCONS_00077481	7.57141	15.3575	3.25828	5.79414	gi|697187857|ref|XP_009602963.1|PREDICTED: (-)-camphene/tricyclene synthase, chloroplastic-like isoform X3 [Nicotiana tomentosiformis]
TCONS_00093026	8.15194	7.95524	17.0972	24.857	gi|1025233402|ref|XP_016484724.1|PREDICTED: NAC domain-containing protein 2-like [Nicotiana tabacum]
TCONS_00003546	4.55192	8.27221	15.5063	18.4724	gi|1025327844|ref|XP_016505492.1|PREDICTED: NAC domain-containing protein 2-like isoform X1 [Nicotiana tabacum]
TCONS_00018468	0.825462	3.1261	6.04254	9.45883	gi|1025107225|ref|XP_016460548.1|PREDICTED: NAC domain-containing protein 21/22-like isoform X1 [Nicotiana tabacum]
TCONS_00032951	1.60296	2.58464	8.79188	3.3837	gi|697141251|ref|XP_009624737.1|PREDICTED: NAC domain-containing protein 21/22-like [Nicotiana tomentosiformis]
TCONS_00127807	0.642095	1.17147	4.17917	1.82536	gi|1025362650|ref|XP_016513125.1|PREDICTED: NAC domain-containing protein 21/22-like [Nicotiana tabacum]
TCONS_00008282	0.327886	0.766997	1.99087	3.1265	gi|1025350959|ref|XP_016436636.1|PREDICTED: NAC domain-containing protein 21/22-like [Nicotiana tabacum]
TCONS_00129962	0.377033	0.45905	0.0901633	0.0605187	gi|1025159855|ref|XP_016469037.1|PREDICTED: NAC domain-containing protein 37-like [Nicotiana tabacum]
TCONS_00002180	0.543007	0.335779	1.31914	5.7418	gi|698545304|ref|XP_009767338.1|PREDICTED: NAC domain-containing protein 68-like isoform X2 [Nicotiana sylvestris]
TCONS_00009487	0.076636	0.0120345	0.850745	0.406434	gi|698481927|ref|XP_009787917.1|PREDICTED: NAC domain-containing protein 89-like [Nicotiana sylvestris]
TCONS_00039125	0.671287	2.14491	4.88559	11.368	gi|698527946|ref|XP_009760820.1|PREDICTED: uncharacterized protein LOC104213101 isoform X1 [Nicotiana sylvestris]
TCONS_00005818	0.617046	1.38569	3.14743	7.77819	gi|1025007472|ref|XP_016435753.1|PREDICTED: uncharacterized protein LOC107761940, partial [Nicotiana tabacum]
TCONS_00100310	16.3404	19.497	30.5866	58.5233	gi|697108638|ref|XP_009608176.1|PREDICTED: NAC domain-containing protein 62-like [Nicotiana tomentosiformis]
TCONS_00039126	0.156611	0.345812	0.903895	2.44526	gi|698527946|ref|XP_009760820.1|PREDICTED: uncharacterized protein LOC104213101 isoform X1 [Nicotiana sylvestris]
TCONS_00100222	0.21767	0.108567	0.471945	0.877872	gi|1027857248|ref|NP_001313054.1|uncharacterized LOC107823995 [Nicotiana tabacum]
TCONS_00008187	0.425047	0.0243674	0.754677	1.71219	gi|1025386524|ref|XP_016434052.1|PREDICTED: NAC domain-containing protein 8-like isoform X2 [Nicotiana tabacum]
TCONS_00008188	2.1183	2.50038	6.30702	14.1414	gi|1025386524|ref|XP_016434052.1|PREDICTED: NAC domain-containing protein 8-like isoform X2 [Nicotiana tabacum]
TCONS_00060723	0.335876	3.84522e-09	0.895545	1.2112	gi|1102271768|gb|OIT22007.1|nac domain-containing protein 41 [Nicotiana attenuata]
[truncated: 4,762 more rows]
